# Supplementary material for: Evidence that synergism between potassium and nitrate enhances the alleviation of ammonium toxicity in rice seedling roots
Source: PLoS One. 2021 Sep 9;16(9):e0248796. doi: 10.1371/journal.pone.0248796 (PMC8428561; doi:10.1371/journal.pone.0248796)
Supplement: S1 Table — The order of the genes in this table is consistent with that in the heatmap (S3 Fig). (CSV) [file pone.0248796.s005.csv]

Gene ID	Gene Annotation from IRGSP-1.0
Os02g0811800	Similar to Cinnamoyl-CoA reductase (EC 1.2.1.44). (Os02t0811800-01);CGSNL Gene Symbol=CCR10;CGSNL Gene Name=CINNAMOYL-COA REDUCTASE 10;Oryzabase Gene Symbol Synonym(s)=OsCCR10%2C CCR10;Oryzabase Gene Name Synonym(s)=Dihydrofolate-4-reductase%2C OsCINNAMOYL-COENZYME A REDUCTASE10%2C CINNAMOYL-COENZYME A REDUCTASE 10;
Os03g0360300	Conserved hypothetical protein. (Os03t0360300-01);
Os05g0552700	UDP-glucuronosyl/UDP-glucosyltransferase family protein. (Os05t0552700-01);
Os04g0461300	Similar to MIKC-type MADS-box transcription factor WM30. (Os04t0461300-01);CGSNL Gene Symbol=MADS61;CGSNL Gene Name=MADS BOX GENE 61;Oryzabase Gene Symbol Synonym(s)=OsMADS61%2C MADS-27b;Oryzabase Gene Name Synonym(s)=MADS box gene61%2C MADS box gene 61%2C MADS-box transcription factor 61;
Os09g0453700	Peptidase S9A%2C prolyl oligopeptidase family protein. (Os09t0453700-01);Oryzabase Gene Symbol Synonym(s)=OsPOP18%2C POP18;Oryzabase Gene Name Synonym(s)=Prolyl Oligopeptidase 18%2C PROLYL OLIGOPEPTIDASE 18;
Os01g0727500	Protein of unknown function DUF584 family protein. (Os01t0727500-02);
Os06g0650900	Conserved hypothetical protein. (Os06t0650900-01)%3BHeat shock protein DnaJ family protein. (Os06t0650900-02);Oryzabase Gene Symbol Synonym(s)=OsDjC56;Oryzabase Gene Name Synonym(s)=DnaJ domain protein C56%2C rice DJC22 homolog;
Os04g0430600	Similar to OSIGBa0160I14.1 protein. (Os04t0430600-01);
Os11g0592200	Similar to Chitin-binding allergen Bra r 2 (Fragments). (Os11t0592200-01);CGSNL Gene Symbol=PR4;CGSNL Gene Name=PATHOGENESIS-RELATED GENE 4;Oryzabase Gene Symbol Synonym(s)=OsPR4%2C OsPR4a%2C PR4a%2C OsPR-4;Oryzabase Gene Name Synonym(s)=pathogenesis-related gene 4%2C pathogenesis-related type 4%2C pathogenesis-related protein 4a%2C PR protein 4a;
Os07g0121800	Protein of unknown function DUF1719%2C Oryza sativa domain containing protein. (Os07t0121800-01);
Os06g0146600	Hypothetical protein. (Os06t0146600-01);
Os04g0654500	Conserved hypothetical protein. (Os04t0654500-01);
Os01g0740700	Hypothetical protein. (Os01t0740700-01);
Os08g0131100	Similar to Cytochrome P450. (Os08t0131100-01);CGSNL Gene Symbol=CYP703A3;CGSNL Gene Name=CYTOCHROME P450 HYDROXYLASE 703A3;
Os01g0243600	Conserved hypothetical protein. (Os01t0243600-00);
Os05g0128350	Hypothetical protein. (Os05t0128350-00);
Os08g0201100	Conserved hypothetical protein. (Os08t0201100-01);
Os01g0139700	Conserved hypothetical protein. (Os01t0139700-01);
Os01g0720400	HAD-superfamily subfamily IB hydrolase%2C hypothetical 1 protein. (Os01t0720400-01);Oryzabase Gene Symbol Synonym(s)=OsACP1;Oryzabase Gene Name Synonym(s)=acid phosphatase 1;
Os03g0216700	Citrate transporter%2C Efficient translocation of Fe (Os03t0216700-01);RAP-DB Gene Symbol Synonym(s)=OsFRDL1;RAP-DB Gene Name Synonym(s)=FRD3-like protein 1;Oryzabase Gene Symbol Synonym(s)=OsFRDL1;Oryzabase Gene Name Synonym(s)=FRD3-like protein 1;
Os04g0543900	Similar to glutamic dehydrogenase1. (Os04t0543900-01)%3BSimilar to Glutamate dehydrogenase 2. (Os04t0543900-02);CGSNL Gene Symbol=GDH2;CGSNL Gene Name=GLUTAMATE DEHYDROGENASE 2;Oryzabase Gene Symbol Synonym(s)=OsGDH2;Oryzabase Gene Name Synonym(s)=glutamate dehydrogenase 2;
Os07g0123900	Similar to cold shock protein-1. (Os07t0123900-01);
Os12g0105600	Similar to Phosphate starvation regulator protein (Regulatory protein of P- starvation acclimation response Psr1). (Os12t0105600-01);
Os01g0684900	Multi antimicrobial extrusion protein MatE family protein. (Os01t0684900-01);
Os01g0773000	Similar to RNA binding / pseudouridylate synthase/ tRNA-pseudouridine synthase. (Os01t0773000-01);
Os02g0160900	Protein of unknown function wound-induced domain containing protein. (Os02t0160900-01);
Os01g0322700	Non-protein coding transcript. (Os01t0322700-01);
Os08g0458200	Similar to MTD1. (Os08t0458200-01);
Os03g0154000	Aromatic-ring hydroxylase family protein. (Os03t0154000-01);
Os04g0619900	Similar to H0114G12.10 protein. (Os04t0619900-00);
Os11g0441550	Non-protein coding transcript. (Os11t0441550-00);
Os02g0733500	EF-Hand type domain containing protein. (Os02t0733500-01);CGSNL Gene Symbol=CML20;CGSNL Gene Name=CALMODULIN-LIKE PROTEIN 20;Oryzabase Gene Symbol Synonym(s)=OsCML20;Oryzabase Gene Name Synonym(s)=calmodulin-like protein 20;
Os10g0521100	Similar to Actin-depolymerizing factor 6 (ADF-6) (AtADF6). (Os10t0521100-01);Oryzabase Gene Symbol Synonym(s)=OsADF10;Oryzabase Gene Name Synonym(s)=actin depolymerizing factor 10;
Os04g0654400	Eggshell protein family protein. (Os04t0654400-01);
Os02g0129900	Similar to hydrolase%2C acting on ester bonds. (Os02t0129900-01);
Os01g0623200	Similar to C4-dicarboxylate transporter/malic acid transport protein. (Os01t0623200-01);
Os04g0544000	Hypothetical conserved gene. (Os04t0544000-00);
Os02g0613000	EF-Hand type domain containing protein. (Os02t0613000-01);
Os12g0161100	Zinc finger%2C RING/FYVE/PHD-type domain containing protein. (Os12t0161100-00);Oryzabase Gene Symbol Synonym(s)=OsPUB37;Oryzabase Gene Name Synonym(s)=plant U-box-containing protein 37%2C U-box protein 37;
Os04g0322100	Protein of unknown function DUF26 domain containing protein. (Os04t0322100-01);Oryzabase Gene Name Synonym(s)=Membrane-binding protein;
Os08g0521000	Protein of unknown function DUF599 family protein. (Os08t0521000-01);
Os10g0547500	Divalent ion symporter domain containing protein. (Os10t0547500-01);CGSNL Gene Symbol=LSI3;CGSNL Gene Name=LOW SILICON RICE 3;Oryzabase Gene Symbol Synonym(s)=Lsi3%2C OsLsi3%2C Lsi3/SIET2%2C SIET2;Oryzabase Gene Name Synonym(s)=low silicon 3%2C silicon efflux transporter 2%2C Si efflux transporter 2;
Os08g0462900	Protein of unknown function DUF716 family protein. (Os08t0462900-01);
Os09g0491756	U2 snRNP auxiliary factor%2C small subunit. (Os09t0491756-01)%3BU2 snRNP auxiliary factor%2C small subunit. (Os09t0491756-02);CGSNL Gene Symbol=C3H60;CGSNL Gene Name=ZINC FINGER CCCH DOMAIN-CONTAINING PROTEIN 60;Oryzabase Gene Symbol Synonym(s)=OsC3H60%2C U2AF35a%2C U2AF35A%2C OsU2AF35a;Oryzabase Gene Name Synonym(s)=Splicing factor U2af small subunit A%2C U2 snRNP auxiliary factor small subunit …
Os03g0636800	LSTK-1-like kinase. (Os03t0636800-01)%3BSimilar to cDNA clone:J033073A22%2C full insert sequence. (Os03t0636800-02);Oryzabase Gene Symbol Synonym(s)=OsNek1;Oryzabase Gene Name Synonym(s)=NIMA-related kinase 1;
Os05g0215300	UDP-glucuronosyl/UDP-glucosyltransferase family protein. (Os05t0215300-01);Oryzabase Gene Name Synonym(s)=Hydroquinone UGT;
Os05g0170200	Similar to Universal stress protein. (Os05t0170200-01)%3BSimilar to universal stress protein family protein. (Os05t0170200-02);
Os03g0820400	Similar to ZPT2-13. (Os03t0820400-01);CGSNL Gene Symbol=ZFP15;CGSNL Gene Name=ZINC FINGER PROTEIN 15;Oryzabase Gene Symbol Synonym(s)=ZFP 15;Oryzabase Gene Name Synonym(s)=zinc finger protein ZFP15%2C ZOS3-22-C2H2 zinc finger protein;
Os05g0444200	Similar to T6J4.5 protein (WIP6 protein). (Os05t0444200-01);
Os01g0742350	Conserved hypothetical protein. (Os01t0742350-01);
Os02g0577700	Similar to H0815C01.4 protein. (Os02t0577700-00);
Os08g0545300	Similar to NAD-dependent sorbitol dehydrogenase. (Os08t0545300-01);
Os02g0738100	Conserved hypothetical protein. (Os02t0738100-01);
Os04g0600300	Homodimeric diiron-carboxylate protein%2C Cyanide-resistant respiration in mitochondria%2C Reactive oxygen species (ROS) scavenging (Os04t0600300-01);RAP-DB Gene Symbol Synonym(s)=AOX1B%2C AOX1b%2C OsAOX1b;RAP-DB Gene Name Synonym(s)=ALTERNATIVE OXIDASE 1B%2C alternative oxidase-1b;CGSNL Gene Symbol=AOX1B;CGSNL Gene Name=ALTERNATIVE OXIDASE 1B;Oryzabase Gene Symbol Synonym(s)=AOX1b%2C OsAOX1b;Ory…
Os07g0225300	OsNAC3 protein. (Os07t0225300-01);CGSNL Gene Symbol=NAC3;CGSNL Gene Name=NAC DOMAIN-CONTAINING PROTEIN 3;Oryzabase Gene Symbol Synonym(s)=OsNAC3%2C NAC67%2C ONAC067%2C OnNAC3*%2C OsNAC3/ONAC067;Oryzabase Gene Name Synonym(s)=OsNAC gene-3%2C ONNAC GENE 3%2C NAC domain-containing protein 67;
Os05g0438600	Fructose-1%2C6-bisphosphatase class 1/Sedoheputulose-1%2C7-bisphosphatase domain containing protein. (Os05t0438600-01);
Os08g0424100	Similar to carbonic anhydrase. (Os08t0424100-00);CGSNL Gene Symbol=ALPHACA5;CGSNL Gene Name=ALPHA-CARBONIC ANHYDRASE 5;Oryzabase Gene Symbol Synonym(s)=OsalphaCA5%2C alphaCA5;Oryzabase Gene Name Synonym(s)=alpha-carbonic anhydrase 5;
Os02g0772600	Hypothetical conserved gene. (Os02t0772600-00);
Os01g0714600	Similar to cDNA clone:J023088C01%2C full insert sequence. (Os01t0714600-01);
Os06g0651200	Conserved hypothetical protein. (Os06t0651200-01);
Os09g0472100	Similar to ABC transporter. (Os09t0472100-01);CGSNL Gene Symbol=ABCG22;CGSNL Gene Name=ABC TRANSPORTER G FAMILY MEMBER 22;Oryzabase Gene Symbol Synonym(s)=OsABCG22;Oryzabase Gene Name Synonym(s)=ABC transporter superfamily ABCG subgroup member 22;
Os09g0431200	GPCR%2C family 3%2C metabotropic glutamate receptor-like protein. (Os09t0431200-01);Oryzabase Gene Symbol Synonym(s)=OsGLR1.1%2C GLR1.1%2C OsGLR1.2%2C GLR1.2;Oryzabase Gene Name Synonym(s)=Glutamate receptor homolog 1.1%2C GLUTAMATE RECEPTOR-LIKE 1.2;
Os07g0638400	Similar to 1-Cys peroxiredoxin. (Os07t0638400-01);Oryzabase Gene Name Synonym(s)=peroxiredoxin;
Os02g0620800	Conserved hypothetical protein. (Os02t0620800-01);
Os05g0571800	Similar to H0402C08.3 protein. (Os05t0571800-01);
Os01g0329300	Pectin lyase fold domain containing protein. (Os01t0329300-01);
Os04g0404400	Similar to H0502B11.4 protein. (Os04t0404400-01);Oryzabase Gene Symbol Synonym(s)=OsEnS-64%2C PCC13-62;Oryzabase Gene Name Synonym(s)=endosperm-specific gene 64%2C desiccation-related protein%2C desiccation-related protein PCC13-62;
Os07g0165650	Hypothetical gene. (Os07t0165650-01);
Os05g0115100	Hypothetical conserved gene. (Os05t0115100-01)%3BProtein of unknown function DUF1635 family protein. (Os05t0115100-02);
Os01g0176200	UDP-glucuronosyl/UDP-glucosyltransferase family protein. (Os01t0176200-01)%3BUDP-glucuronosyl/UDP-glucosyltransferase family protein. (Os01t0176200-02);
Os09g0457700	Hypothetical protein. (Os09t0457700-01);
Os05g0119000	Bacterial-type ATP binding cassette (ABC) transporter%2C Al tolerance (Os05t0119000-01)%3BSimilar to membrane protein. (Os05t0119000-02);RAP-DB Gene Symbol Synonym(s)=STAR2;RAP-DB Gene Name Synonym(s)=SENSITIVE TO ALUMINIUM RHIZOTOXICITY 2%2C SENSITIVE TO AL RHIZOTOXICITY2%2C sensitive to Al rhizotoxicity2;CGSNL Gene Symbol=STAR2;CGSNL Gene Name=SENSITIVE TO ALUMINIUM RHIZOTOXICITY 2;Oryzabase Ge…
Os05g0399300	Similar to Chitinase. (Os05t0399300-01);CGSNL Gene Symbol=CHT2;CGSNL Gene Name=CHITINASE 2;Oryzabase Gene Symbol Synonym(s)=Cht2*%2C Cht2%2C RC7%2C OsChia1b%2C Chia1b;Oryzabase Gene Name Synonym(s)=Chitinase 2%2C Pathogenesis related (PR)-3 chitinase 2 %3B Class I chitinase b%2C Chitinase-2(class I);
Os05g0554000	Similar to cDNA clone:001-123-D07%2C full insert sequence. (Os05t0554000-01)%3BSimilar to predicted protein. (Os05t0554000-02);Oryzabase Gene Symbol Synonym(s)=OsMATE2;Oryzabase Gene Name Synonym(s)=Multidrug and Toxic compound Extrusion protein 2;
Os06g0697600	ATPase%2C AAA-type%2C core domain containing protein. (Os06t0697600-01);
Os06g0674000	Conserved hypothetical protein. (Os06t0674000-01);
Os06g0133500	Conserved hypothetical protein. (Os06t0133500-00);
Os03g0610800	Similar to Protein zx. (Os03t0610800-01);Oryzabase Gene Symbol Synonym(s)=OsSRP-FRS%2C OrysaZxb;Oryzabase Gene Name Synonym(s)=Serpin-ZXB;
Os03g0244200	Similar to thaumatin-like protein 1. (Os03t0244200-01)%3BSimilar to Thaumatin-like protein. (Os03t0244200-02);
Os07g0157700	Conserved hypothetical protein. (Os07t0157700-01);
Os10g0345100	Multi antimicrobial extrusion protein MatE family protein. (Os10t0345100-01);
Os03g0195900	Hypothetical protein. (Os03t0195900-01)%3BHypothetical protein. (Os03t0195900-02);
Os06g0202400	Conserved hypothetical protein. (Os06t0202400-01);
Os03g0828600	Similar to ATCHX19 (CATION/H+ EXCHANGER 19)%3B monovalent cation:proton antiporter/ sodium:hydrogen antiporter. (Os03t0828600-00);
Os03g0563200	Hypothetical conserved gene. (Os03t0563200-01);
Os01g0114100	Similar to Protein kinase RLK17. (Os01t0114100-01);CGSNL Gene Symbol=RLCK5;CGSNL Gene Name=RECEPTOR-LIKE CYTOPLASMIC KINASE 5;Oryzabase Gene Symbol Synonym(s)=OsRLCK5;Oryzabase Gene Name Synonym(s)=Receptor-like Cytoplasmic Kinase 5;
Os04g0309900	Similar to H0211A12.5 protein. (Os04t0309900-00);
Os03g0830500	Similar to PGPS/D12. (Os03t0830500-01);Oryzabase Gene Symbol Synonym(s)=OsFWL7;Oryzabase Gene Name Synonym(s)=FW2.2-like 7;
Os05g0142200	Conserved hypothetical protein. (Os05t0142200-00);
Os03g0335200	Similar to WRKY1 (WRKY transcription factor 17). (Os03t0335200-01);CGSNL Gene Symbol=WRKY79;CGSNL Gene Name=WRKY GENE 79;Oryzabase Gene Symbol Synonym(s)=OsWRKY79%2C WRKY-79;
Os09g0518266	Hypothetical protein. (Os09t0518266-00);
Os11g0112400	Peroxidase (EC 1.11.1.7). (Os11t0112400-01);Oryzabase Gene Symbol Synonym(s)=prx130;Oryzabase Gene Name Synonym(s)=class III peroxidase 130;
Os09g0511200	Conserved hypothetical protein. (Os09t0511200-00);
Os02g0467300	Conserved hypothetical protein. (Os02t0467300-01);
Os03g0182800	Similar to Ethylene responsive element binding factor3 (OsERF3). (Os03t0182800-01);CGSNL Gene Symbol=EBP-89;CGSNL Gene Name=EREBP TRANSCRIPTION FACTOR;Oryzabase Gene Symbol Synonym(s)=OsEBP-89%2C ebp-89%2C OsERF#060%2C OsERF060%2C OsERF60%2C ERF60%2C AP2/EREBP#027%2C AP2/EREBP27%2C OsEBP89;Oryzabase Gene Name Synonym(s)=EREBP transcription factor%2C ethylene response factor 60%2C APETALA2/ethylen…
Os07g0592600	Indole-3-acetic acid (IAA)-amido synthetase%2C Auxin signaling and defense signaling in a pathogen-nonspecific manner (Os07t0592600-01);RAP-DB Gene Symbol Synonym(s)=GH3-8%2C OsGH3-8%2C OsMGH3%2C OsGH3.8;RAP-DB Gene Name Synonym(s)=GH3-8%2C IAA-amino synthetase%2C OsMADS1 regulated GH3 domain-encoding gene;CGSNL Gene Symbol=GH3-8;CGSNL Gene Name=GH3-8;Oryzabase Gene Symbol Synonym(s)=OsGH3-8%2C O…
Os03g0822000	Alpha-expansin OsEXPA7. (Os03t0822000-01)%3BAlpha-expansin OsEXPA7. (Os03t0822000-02)%3BSimilar to Expansin-A7. (Os03t0822000-03);CGSNL Gene Symbol=EXPA7;CGSNL Gene Name=ALPHA-EXPANSIN 7;Oryzabase Gene Symbol Synonym(s)=OsEXPA7%2C EXP7%2C OsEXP7%2C OsaEXPa1.26;Oryzabase Gene Name Synonym(s)=Expansin-A7%2C Alpha-expansin-7;
Os01g0956300	Hypothetical protein. (Os01t0956300-01);
Os01g0187900	Similar to Transcription factor MYBS2. (Os01t0187900-01);
Os08g0547600	Similar to SRS7 (SHI-RELATED SEQUENCE 7). (Os08t0547600-00);
Os08g0485400	Similar to Oxidoreductase. (Os08t0485400-01)%3BSimilar to 2-nitropropane dioxygenase-like protein. (Os08t0485400-02);
Os01g0958200	Curculin-like (mannose-binding) lectin domain containing protein. (Os01t0958200-01);
Os02g0745200	Hypothetical gene. (Os02t0745200-01)%3BHypothetical gene. (Os02t0745200-02);
Os05g0412800	Similar to Glutathione S-transferase GST 41 (EC 2.5.1.18). (Os05t0412800-01);CGSNL Gene Symbol=GSTU16;CGSNL Gene Name=TAU GLUTATHIONE S-TRANSFERASE 16;Oryzabase Gene Symbol Synonym(s)=OsGSTU16;
Os02g0215200	Class-I type histone deacetylase%2C Vegetative growth (Os02t0215200-01)%3BSimilar to Histone deacetylase. (Os02t0215200-02)%3BSimilar to Histone deacetylase. (Os02t0215200-03);RAP-DB Gene Symbol Synonym(s)=HDAC2%2C OsHDAC2%2C HDA710;RAP-DB Gene Name Synonym(s)=CLASS-1 TYPE HISTONE DEACETYLASE 2%2C class-1 type histone deacetylase2;CGSNL Gene Symbol=HDAC2;CGSNL Gene Name=CLASS-1 TYPE HISTONE DEACE…
Os01g0589200	Similar to Embryo-abundant protein EMB-like. (Os01t0589200-00);
Os12g0554100	Conserved hypothetical protein. (Os12t0554100-01);Oryzabase Gene Symbol Synonym(s)=OsTBL34%2C TBL34;Oryzabase Gene Name Synonym(s)=trichome birefringence-like 34;
Os01g0232500	Ubiquitin-conjugating enzyme/RWD-like domain containing protein. (Os01t0232500-01)%3BSimilar to PFU3/UBC26 (UBIQUITIN-CONJUGATING ENZYME 26)%3B ubiquitin-protein ligase. (Os01t0232500-02);CGSNL Gene Symbol=UBC42;CGSNL Gene Name=UBIQUITIN-CONJUGATING ENZYME 42;Oryzabase Gene Symbol Synonym(s)=OsUBC42;Oryzabase Gene Name Synonym(s)=Ubiquitin-conjugating enzyme 42;
Os02g0813166	Cyclin-like F-box domain containing protein. (Os02t0813166-00);Oryzabase Gene Symbol Synonym(s)=OsFbox119%2C Os_F0693;Oryzabase Gene Name Synonym(s)=F-box protein 119;
Os12g0632900	Serine/threonine protein kinase-related domain containing protein. (Os12t0632900-01);
Os10g0524600	Peptidase S8%2C subtilisin-related domain containing protein. (Os10t0524600-01);Oryzabase Gene Symbol Synonym(s)=OsSub61%2C SUB61;Oryzabase Gene Name Synonym(s)=Subtilisin 61%2C SUBTILISIN 61;
Os01g0758000	Similar to copper-binding family protein. (Os01t0758000-00);
Os04g0112100	NB-ARC domain containing protein. (Os04t0112100-01);
Os02g0790500	Hypothetical protein. (Os02t0790500-01)%3BSimilar to Trehalose-6-phosphate synthase. (Os02t0790500-02)%3BSimilar to trehalose-6-phosphate synthase. (Os02t0790500-03);CGSNL Gene Symbol=TPS5;CGSNL Gene Name=TREHALOSE-6-PHOSPHATE SYNTHASE 5;Oryzabase Gene Symbol Synonym(s)=OsTPS5;
Os03g0820300	TFIIIA-type zinc finger protein%2C Transcription activator%2C Abiotic stress tolerance (Os03t0820300-01);RAP-DB Gene Symbol Synonym(s)=ZFP182;RAP-DB Gene Name Synonym(s)=zinc finger protein ZFP182%2C zinc finger protein 182;Oryzabase Gene Symbol Synonym(s)=ZFP182;Oryzabase Gene Name Synonym(s)=zinc finger protein ZFP182%2C zinc finger protein 182;
Os12g0614800	Similar to cDNA clone:002-112-E04%2C full insert sequence. (Os12t0614800-00);CGSNL Gene Symbol=RLCK374;CGSNL Gene Name=RECEPTOR-LIKE CYTOPLASMIC KINASE 374;Oryzabase Gene Symbol Synonym(s)=OsRLCK374;Oryzabase Gene Name Synonym(s)=Receptor-like Cytoplasmic Kinase 374;
Os07g0550500	Hypothetical conserved gene. (Os07t0550500-01);
Os01g0139900	Conserved hypothetical protein. (Os01t0139900-01);
Os11g0672200	Similar to Protein kinase domain containing protein%2C expressed. (Os11t0672200-01);CGSNL Gene Symbol=RLCK351;CGSNL Gene Name=RECEPTOR-LIKE CYTOPLASMIC KINASE 351;Oryzabase Gene Symbol Synonym(s)=OsRLCK351;Oryzabase Gene Name Synonym(s)=Receptor-like Cytoplasmic Kinase 351;
Os02g0768000	Conserved hypothetical protein. (Os02t0768000-01);
Os03g0159100	Similar to Protein kinase APK1B%2C chloroplast precursor (EC 2.7.1.-). (Os03t0159100-01);CGSNL Gene Symbol=RLCK101;CGSNL Gene Name=RECEPTOR-LIKE CYTOPLASMIC KINASE 101;Oryzabase Gene Symbol Synonym(s)=OsRLCK101;Oryzabase Gene Name Synonym(s)=Receptor-like Cytoplasmic Kinase 101;
Os03g0229500	Similar to MATE efflux family protein%2C expressed. (Os03t0229500-00);
Os12g0290150	Similar to QS (QUINOLINATE SYNTHASE)%3B 4 iron%2C 4 sulfur cluster binding / enzyme activator/ protein homodimerization/ quinolinate synthetase A. (Os12t0290150-00);
Os04g0604300	Similar to Xyloglucan endotransglucosylase/hydrolase protein 24 precursor (EC 2.4.1.207) (At-XTH24) (XTH-24) (Meristem protein 5) (MERI-5 protein) (MERI5 protein) (Endo-xyloglucan transferase) (Xyloglucan endo-1%2C4-beta-D-glucanase). (Os04t0604300-01);CGSNL Gene Symbol=XTH9;CGSNL Gene Name=XYLOGLUCAN ENDOTRANSGLUCOSYDASE/HYDROLASE 9;Oryzabase Gene Symbol Synonym(s)=OsXTH9%2C OsXET9%2C XTH1%2C Os…
Os02g0214900	Class-I type histone deacetylase%2C Reproductive development%2C Seed morphology (Os02t0214900-01)%3BSimilar to Histone deacetylase. (Os02t0214900-02);RAP-DB Gene Symbol Synonym(s)=HDAC3%2C OsHDAC3%2C HDA703;RAP-DB Gene Name Synonym(s)=CLASS-1 TYPE HISTONE DEACETYLASE 3%2C class-1 type histone deacetylase3;CGSNL Gene Symbol=HDAC3;CGSNL Gene Name=CLASS-1 TYPE HISTONE DEACETYLASE 3;Oryzabase Gene Sy…
Os02g0756600	Similar to Phi-1 protein. (Os02t0756600-01);
Os12g0617400	Viviparous-14. (Os12t0617400-01);CGSNL Gene Symbol=NCED2;CGSNL Gene Name=9-CIS-EPOXYCAROTENOID DIOXYGENASE 2;Oryzabase Gene Symbol Synonym(s)=OSNCED2%2C OsNCED2%2C OsNCED5%2C NCED5;Oryzabase Gene Name Synonym(s)=9-cis-epoxycarotenoid dioxygenase 2;
Os09g0452400	Peptidase A1 domain containing protein. (Os09t0452400-01);
Os06g0685300	Similar to predicted protein. (Os06t0685300-00);
Os07g0410700	Similar to Ethylene-responsive element binding protein 1. (Os07t0410700-01);CGSNL Gene Symbol=ERF86;CGSNL Gene Name=ETHYLENE RESPONSE FACTOR 86;Oryzabase Gene Symbol Synonym(s)=DERF2%2C OsDERF2%2C OsERF#086%2C OsERF086%2C OsERF86%2C AP2/EREBP#074%2C AP2/EREBP74%2C OsERF1;Oryzabase Gene Name Synonym(s)=drought-responsive ethylene response factor 2%2C drought-responsive ERF 2%2C ethylene response f…
Os12g0268000	Similar to Cytochrome P450 71A1 (EC 1.14.-.-) (CYPLXXIA1) (ARP-2). (Os12t0268000-01);CGSNL Gene Symbol=SL;CGSNL Gene Name=SEKIGUCHI LESION;Oryzabase Gene Symbol Synonym(s)=sl (spl1)%2C sl*%2C sl%2C spl1%2C CYP71P1;Oryzabase Gene Name Synonym(s)=Sekiguchi lesion%2C Cytochrome P450 71P1;
Os01g0793800	Conserved hypothetical protein. (Os01t0793800-01);
Os03g0207800	Armadillo-like helical domain containing protein. (Os03t0207800-00);
Os09g0572700	Similar to Blue copper-binding protein. (Os09t0572700-01)%3BCupredoxin domain containing protein. (Os09t0572700-02);CGSNL Gene Symbol=UCL33;CGSNL Gene Name=UCLACYANIN-LIKE PROTEIN 33;Oryzabase Gene Symbol Synonym(s)=OsUCL33;Oryzabase Gene Name Synonym(s)=uclacyanin-like protein 33;
Os08g0460600	Similar to Cytokinin dehydrogenase 11. (Os08t0460600-01);CGSNL Gene Symbol=CKX11;CGSNL Gene Name=CYTOKININ OXIDASE/DEHYDROGENASE 11;Oryzabase Gene Symbol Synonym(s)=OsCKX11;Oryzabase Gene Name Synonym(s)=cytokinin oxidase 11;
Os03g0802650	Hypothetical gene. (Os03t0802650-00);
Os04g0104900	Similar to 0-methyltransferase (EC 2.1.1.6) (Fragment). (Os04t0104900-01);CGSNL Gene Symbol=COMTL2;CGSNL Gene Name=CAFFEIC ACID 3-O-METHYLTRANSFERASE LIKE 2;Oryzabase Gene Symbol Synonym(s)=OsCOMTL2;
Os06g0147300	Similar to cDNA clone:J023088C01%2C full insert sequence. (Os06t0147300-01);
Os01g0246700	Similar to WRKY transcription factor 1. (Os01t0246700-01);CGSNL Gene Symbol=WRKY1;CGSNL Gene Name=WRKY GENE1;Oryzabase Gene Symbol Synonym(s)=OsWRKY1%2C OsWRKY1v2;Oryzabase Gene Name Synonym(s)=Rice WRKY gene1;
Os03g0702000	UDP-glucuronosyl/UDP-glucosyltransferase family protein. (Os03t0702000-01)%3BUDP-glucuronosyl/UDP-glucosyltransferase family protein. (Os03t0702000-02)%3BUDP-glucuronosyl/UDP-glucosyltransferase family protein. (Os03t0702000-03);
Os06g0592400	Similar to Cytosolic aldehyde dehydrogenase RF2C. (Os06t0592400-01);Oryzabase Gene Name Synonym(s)=aldehyde dehydrogenase;
Os01g0936700	Conserved hypothetical protein. (Os01t0936700-01)%3BHypothetical gene. (Os01t0936700-02);Oryzabase Gene Symbol Synonym(s)=OsSTA43;
Os08g0334900	Xyloglucan fucosyltransferase family protein. (Os08t0334900-01);
Os06g0249350	Conserved hypothetical protein. (Os06t0249350-00);
Os03g0820500	Similar to WCOR719. (Os03t0820500-01);Oryzabase Gene Symbol Synonym(s)=OsADF3;Oryzabase Gene Name Synonym(s)=actin depolymerizing factor 3;
Os02g0159900	SKD1 protein (Vacuolar sorting protein 4b). (Os02t0159900-01);
Os12g0582600	TFIIS N-terminal domain containing protein. (Os12t0582600-01);
Os03g0659700	Similar to LOB domain protein 12. (Os03t0659700-01);
Os05g0540900	Conserved hypothetical protein. (Os05t0540900-01);
Os02g0630300	2OG-Fe(II) oxygenase domain containing protein. (Os02t0630300-01)%3BSimilar to cDNA clone:002-146-E04%2C full insert sequence. (Os02t0630300-02);CGSNL Gene Symbol=GA2OX9;CGSNL Gene Name=GIBBERELLIN 2-OXIDASE 9;Oryzabase Gene Symbol Synonym(s)=OsGA2ox9%2C GA2ox7;Oryzabase Gene Name Synonym(s)=GA 2-oxidase 9;
Os01g0794900	Hypothetical protein. (Os01t0794900-01);
Os05g0419000	Alpha/beta hydrolase family protein. (Os05t0419000-01);CGSNL Gene Symbol=NHL3;CGSNL Gene Name=NYC3-LIKE 3;
Os03g0243700	Similar to Glycosyl hydrolase family 10 protein%2C expressed. (Os03t0243700-01);
Os04g0463500	Similar to Anthranilate synthase beta chain. (Os04t0463500-01);CGSNL Gene Symbol=ASB1;CGSNL Gene Name=ANTHRANILATE SYNTHASE BETA-SUBUNIT 1;Oryzabase Gene Symbol Synonym(s)=OASB1;Oryzabase Gene Name Synonym(s)=anthranilate synthase beta subunit 1%2C Anthranilate synthase beta 1 subunit;
Os10g0576600	Tetratricopeptide-like helical domain containing protein. (Os10t0576600-01)%3BHypothetical conserved gene. (Os10t0576600-02);
Os03g0794200	Similar to N-acetyltransferase. (Os03t0794200-00);
Os04g0457400	Conserved hypothetical protein. (Os04t0457400-00);
Os04g0653700	Conserved hypothetical protein. (Os04t0653700-01);
Os07g0625400	SKP1 component domain containing protein. (Os07t0625400-01);Oryzabase Gene Symbol Synonym(s)=OSK28;Oryzabase Gene Name Synonym(s)=S-PHASE KINASE-ASSOCIATED PROTEIN1-LIKE PROTEIN 28%2C Oryza sativa SKP1-like gene 28;
Os10g0125600	Hypothetical gene. (Os10t0125600-01)%3BHypothetical protein. (Os10t0125600-02);
Os06g0486300	Similar to MLO protein homolog 1. (Os06t0486300-00);CGSNL Gene Symbol=MLO_;CGSNL Gene Name=POWDERY-MILDEW-RESISTANCE GENE O_;Oryzabase Gene Symbol Synonym(s)=OsMLO6%2C OsMLO1%2C OsMlo1%2C Mlo%2C OsMlo-1%2C Mlo1%2C MLO6;Oryzabase Gene Name Synonym(s)=powdery-MiLdew-resistance gene O6%2C powdery-MiLdew-resistance gene O1%2C Mildew resistance Locus O-6;
Os10g0515200	Cytochrome P450 family protein. (Os10t0515200-01);
Os04g0165200	Zinc finger%2C C2H2-type domain containing protein. (Os04t0165200-01);
Os05g0246300	Barwin-related endoglucanase domain containing protein. (Os05t0246300-01);
Os01g0888300	Similar to NAC-domain containing protein 18 (ANAC018) (NO APICAL MERISTEM protein) (AtNAM). (Os01t0888300-01);CGSNL Gene Symbol=NAC75;CGSNL Gene Name=NAC DOMAIN-CONTAINING PROTEIN 75;Oryzabase Gene Symbol Synonym(s)=ONAC075%2C ONAC75;Oryzabase Gene Name Synonym(s)=NAC domain-containing protein 075%2C NAC domain-containing protein 75;
Os01g0226700	Protein of unknown function DUF623%2C plant domain containing protein. (Os01t0226700-01);Oryzabase Gene Symbol Synonym(s)=OsOFP1%2C OsOFP01;Oryzabase Gene Name Synonym(s)=OVATE family protein 1%2C OVATE-domain containing protein 1;
Os07g0251900	Leucine-rich repeat%2C N-terminal domain containing protein. (Os07t0251900-01);
Os08g0376300	Similar to Leucine-rich receptor-like protein kinase. (Os08t0376300-01);
Os02g0511400	Glucose/ribitol dehydrogenase family protein. (Os02t0511400-01);
Os04g0432100	Transcription factor GRAS domain containing protein. (Os04t0432100-00);
Os08g0538200	Protein of unknown function DUF247%2C plant family protein. (Os08t0538200-01);
Os08g0335200	Hypothetical protein. (Os08t0335200-01);
Os02g0707900	Rossmann-like alpha/beta/alpha sandwich fold domain containing protein. (Os02t0707900-01)%3BRossmann-like alpha/beta/alpha sandwich fold domain containing protein. (Os02t0707900-02)%3BHypothetical conserved gene. (Os02t0707900-03);
Os02g0191300	Similar to Amino acid transporter-like protein. (Os02t0191300-01);Oryzabase Gene Symbol Synonym(s)=OsATL6;Oryzabase Gene Name Synonym(s)=amino acid transporter-like 6;
Os08g0135900	Similar to Tryptophan synthase beta chain 1 (EC 4.2.1.20) (Orange pericarp 1) (Fragment). (Os08t0135900-01)%3BSimilar to Tryptophan synthase beta-subunit. (Os08t0135900-02)%3BSimilar to Tryptophan synthase beta-subunit. (Os08t0135900-03);Oryzabase Gene Symbol Synonym(s)=TS;Oryzabase Gene Name Synonym(s)=tryptophan synthase;
Os04g0319800	Similar to Cytokinin-O-glucosyltransferase 2 (EC 2.4.1.-) (Zeatin O- glucosyltransferase 2). (Os04t0319800-01);
Os02g0807100	Similar to Starch synthase V. (Os02t0807100-01)%3BHypothetical gene. (Os02t0807100-02)%3BHypothetical gene. (Os02t0807100-03);
Os01g0660000	Conserved hypothetical protein. (Os01t0660000-01);
Os01g0855600	Similar to Hs1pro-1 protein. (Os01t0855600-01);Oryzabase Gene Symbol Synonym(s)=HS1;Oryzabase Gene Name Synonym(s)=putative nematode-resistance protein;
Os04g0683700	4-coumarate-Co-A ligase (4CL) like protein%2C Adenosine monophosphate binding protein%2C Regulation of rice blast resistance%2C floret development%2C and lignin biosynthesis (Os04t0683700-01);RAP-DB Gene Symbol Synonym(s)=OsAAE3;RAP-DB Gene Name Synonym(s)=Acyl-Activating Enzyme 3%2C adenosine monophosphate binding protein 3;Oryzabase Gene Symbol Synonym(s)=OsAAE3%2C AAE3%2C OsOCS%2C OCS;Oryzabas…
Os03g0802400	Similar to Avr9/Cf-9 rapidly elicited protein 102 (Fragment). (Os03t0802400-01);
Os04g0490800	Haloacid dehalogenase-like hydrolase domain containing protein. (Os04t0490800-01);Oryzabase Gene Symbol Synonym(s)=Os4NPP1%2C 4NPP1;Oryzabase Gene Name Synonym(s)=4-nitrophenylphosphatase 1;
Os01g0949750	Similar to Glutathione S-transferase GST 28 (Fragment). (Os01t0949750-00);CGSNL Gene Symbol=GSTU35;CGSNL Gene Name=TAU GLUTATHIONE S-TRANSFERASE 35;Oryzabase Gene Symbol Synonym(s)=OsGSTU35;
Os05g0382600	Similar to Annexin-like protein RJ4. (Os05t0382600-02)%3BAnnexin family protein. (Os05t0382600-03);CGSNL Gene Symbol=ANN3;CGSNL Gene Name=ANNEXIN 3;Oryzabase Gene Symbol Synonym(s)=OsANN3;Oryzabase Gene Name Synonym(s)=Annexin 3;
Os05g0101600	Cytochrome P450 family protein. (Os05t0101600-01);
Os01g0716800	Endonuclease/exonuclease/phosphatase domain containing protein. (Os01t0716800-01)%3BHypothetical conserved gene. (Os01t0716800-02);
Os03g0671800	Helix-loop-helix DNA-binding domain containing protein. (Os03t0671800-01);Oryzabase Gene Symbol Synonym(s)=OsbHLH020;Oryzabase Gene Name Synonym(s)=basic helix-loop-helix protein 020;
Os01g0713200	Similar to Beta-glucanase. (Os01t0713200-01);Oryzabase Gene Symbol Synonym(s)=Gns10;Oryzabase Gene Name Synonym(s)=beta-1%2C 3-glucanase 10;
Os10g0547650	Hypothetical protein. (Os10t0547650-00);
Os11g0498600	Similar to HVA22 protein. (Os11t0498600-01);
Os03g0264400	Anthranilate synthase alpha 2 subunit. (Os03t0264400-01)%3BSimilar to Anthranilate synthase component I family protein%2C expressed. (Os03t0264400-02)%3BSimilar to Anthranilate synthase component I family protein%2C expressed. (Os03t0264400-03);CGSNL Gene Symbol=ASA2;CGSNL Gene Name=ANTHRANILATE SYNTHASE ALPHA-SUBUNIT 2;Oryzabase Gene Symbol Synonym(s)=OASA2 (%3DASA2)%2C OsASA2%2C OASA2;Oryzabase…
Os04g0686800	Similar to H0701F11.2 protein. (Os04t0686800-01);Oryzabase Gene Name Synonym(s)=OsNodulin-like2%2C Nodulin-like2;
Os02g0713900	Similar to 3-hydroxy-3-methylglutaryl-coenzyme A reductase 1. (Os02t0713900-01);Oryzabase Gene Symbol Synonym(s)=HMGR I%2C Hmg1%2C HMGR1%2C HMGR 1%2C OsHMGR1;Oryzabase Gene Name Synonym(s)=3-hydroxy-3-methylglutaryl coenzyme A reductase I%2C 3-hydroxy-3-methylglutaryl-CoA reductase 1;
Os01g0241400	Thioredoxin fold domain containing protein. (Os01t0241400-01);CGSNL Gene Symbol=GRX3;CGSNL Gene Name=GLUTAREDOXIN 3;Oryzabase Gene Symbol Synonym(s)=OsGRX3;Oryzabase Gene Name Synonym(s)=glutaredoxin 3;
Os04g0371000	Four-helical cytokine family protein. (Os04t0371000-00);
Os02g0651900	Hypothetical protein. (Os02t0651900-01);
Os01g0959200	Similar to Ci21A protein. (Os01t0959200-01);CGSNL Gene Symbol=ASR4;CGSNL Gene Name=ABSCISIC ACID-STRESS-RIPENING-INDUCIBLE 4 PROTEIN;Oryzabase Gene Symbol Synonym(s)=Asr4%2C OsASR6%2C OsASR2%2C Asr2;Oryzabase Gene Name Synonym(s)=Abiotic Stress Responsive 6%2C "ABA-%2C stress and ripening-induced protein 2";
Os07g0673900	Hypoxia induced protein%2C Early stage of hypoxia signalling (Os07t0673900-01);RAP-DB Gene Symbol Synonym(s)=HIGD2%2C OsHIGD2;RAP-DB Gene Name Synonym(s)=Hypoxia-Induced Gene Domain 2;Oryzabase Gene Symbol Synonym(s)=OsHIGD2%2C HIGD2;Oryzabase Gene Name Synonym(s)=hypoxia induced protein%2C Hypoxia-Induced Gene Domain 2%2C Hypoxia-Induced Gene Domain Protein 2;
Os09g0362800	Hypothetical conserved gene. (Os09t0362800-01)%3BPeptidase M1%2C alanine aminopeptidase/leukotriene A4 hydrolase domain containing protein. (Os09t0362800-02);
Os07g0290200	Plant lipid transfer protein/seed storage/trypsin-alpha amylase inhibitor domain containing protein. (Os07t0290200-01);Oryzabase Gene Symbol Synonym(s)=OsLTPd4%2C OsLtpIV.4;Oryzabase Gene Name Synonym(s)=non-specific lipid transfer protein d4%2C lipid transfer protein d4%2C type D non-specific lipid transfer protein 4;
Os02g0807000	Similar to Phosphoenolpyruvate carboxylase kinase 1. (Os02t0807000-01);CGSNL Gene Symbol=PPCK1;CGSNL Gene Name=PHOSPHOENOL PYRUVATE CARBOXYLASE KINASE1;Oryzabase Gene Symbol Synonym(s)=OsPPCK1;Oryzabase Gene Name Synonym(s)=phosphoenol pyruvate carboxylase kinase1%2C phosphoenolpyruvate carboxylase kinase 1;
Os03g0599000	NB-ARC domain containing protein. (Os03t0599000-01);
Os02g0179600	Uncharacterized conserved protein UCP015417%2C vWA domain containing protein. (Os02t0179600-01);
Os03g0724600	Conserved hypothetical protein. (Os03t0724600-01);
Os02g0206400	Similar to UDP-glycosyltransferase UGT99C4. (Os02t0206400-00);
Os03g0734100	Conserved hypothetical protein. (Os03t0734100-01)%3BConserved hypothetical protein. (Os03t0734100-02);
Os09g0507300	Similar to L-ascorbate oxidase precursor (EC 1.10.3.3) (Ascorbase) (ASO). (Os09t0507300-01);CGSNL Gene Symbol=AAO5;CGSNL Gene Name=ASCORBATE OXIDASE 5;Oryzabase Gene Symbol Synonym(s)=OsAAO5;Oryzabase Gene Name Synonym(s)=AO-like%2C AO homolog%2C ASCORBATE OXIDASE homolog%2C ascorbate oxidase 5;
Os10g0531300	Similar to Glutathione transferase (EC 2.5.1.18). (Os10t0531300-01);
Os02g0205200	Similar to Unidentified precursor. (Os02t0205200-01);
Os04g0373400	Similar to MATE efflux family protein%2C expressed. (Os04t0373400-01);
Os01g0313300	Similar to EREBP-3 protein (Fragment). (Os01t0313300-01);CGSNL Gene Symbol=ERF68;CGSNL Gene Name=ETHYLENE RESPONSE FACTOR 68;Oryzabase Gene Symbol Synonym(s)=OsERF#068%2C OsERF068%2C OsERF68%2C AP2/EREBP#003%2C AP2/EREBP3%2C ERF2;Oryzabase Gene Name Synonym(s)=ethylene response factor 68%2C APETALA2/ethylene-responsive element binding protein 3%2C ethylene response factor 2;
Os01g0764800	Indole-3-acetic acid (IAA)-amido synthetase%2C Disease resistance%2C Abiotic stress tolerance (Os01t0764800-01);RAP-DB Gene Symbol Synonym(s)=GH3-2%2C OsGH3-2;RAP-DB Gene Name Synonym(s)=GH3-2;CGSNL Gene Symbol=GH3-2;CGSNL Gene Name=GH3-2;Oryzabase Gene Symbol Synonym(s)=OsGH3-2%2C OsGH3.2%2C GH3.2;
Os03g0776900	Similar to mitochondrial import inner membrane translocase subunit TIM14. (Os03t0776900-01);Oryzabase Gene Symbol Synonym(s)=OsDjC35;Oryzabase Gene Name Synonym(s)=DnaJ domain protein C35;
Os05g0495250	Non-protein coding transcript. (Os05t0495250-00);
Os06g0152700	Protein of unknown function DUF821%2C CAP10-like family protein. (Os06t0152700-01);
Os04g0659300	Receptor-like protein%2C Root development%2C Salt stress response%2C Regulation of iron acquisition (Os04t0659300-01);RAP-DB Gene Symbol Synonym(s)=OsRMC%2C OsRLK%2C OsDUF26;RAP-DB Gene Name Synonym(s)=root meander curling%2C receptor-like protein RMC%2C domain of unknown function 26;CGSNL Gene Symbol=RMC;CGSNL Gene Name=ROOT MEANDER CURLING;Oryzabase Gene Symbol Synonym(s)=OsRMC%2C OsRLK%2C OsDU…
Os07g0683600	Similar to Osr40c1 protein. (Os07t0683600-00);
Os01g0731100	Similar to Pathogen-related protein. (Os01t0731100-01);
Os09g0448500	Conserved hypothetical protein. (Os09t0448500-00);
Os09g0385700	Zinc finger%2C AN1-type domain containing protein. (Os09t0385700-01);CGSNL Gene Symbol=SAP17;CGSNL Gene Name=STRESS ASSOCIATED PROTEIN GENE 17;Oryzabase Gene Symbol Synonym(s)=OsSAP17;Oryzabase Gene Name Synonym(s)=stress-associated protein 17;
Os01g0676200	Conserved hypothetical protein. (Os01t0676200-01)%3BConserved hypothetical protein. (Os01t0676200-02);
Os01g0941200	Similar to Glucan endo-1%2C3-beta-glucosidase GII precursor (EC 3.2.1.39) ((1->3)- beta-glucan endohydrolase GII) ((1->3)-beta-glucanase isoenzyme GII) (Beta-1%2C3-endoglucanase GII). (Os01t0941200-01);
Os07g0191600	Protein of unknown function DUF569 domain containing protein. (Os07t0191600-01)%3BABC transporter-like domain containing protein. (Os07t0191600-02)%3BProtein of unknown function DUF569 domain containing protein. (Os07t0191600-03)%3BHalf-size ABC transporter%2C Mycorrhizal arbuscule formation (Os07t0191600-04);RAP-DB Gene Symbol Synonym(s)=STR2;RAP-DB Gene Name Synonym(s)=ABC transporter STR2%2C M…
Os01g0806300	Conserved hypothetical protein. (Os01t0806300-01);
Os10g0114300	Similar to NADPH-dependent codeinone reductase (EC 1.1.1.247). (Os10t0114300-01);
Os03g0718800	Similar to Physical impedance induced protein. (Os03t0718800-01);
Os10g0566400	Similar to RING-H2 finger protein ATL3J. (Os10t0566400-01);
Os05g0565400	Protein of unknown function DUF561 family protein. (Os05t0565400-01);
Os03g0230300	Homologue of SRO (similar to RCD one)%2C Regulation of stomatal closure%2C Abiotic stress response (Os03t0230300-01)%3BNon-protein coding transcript. (Os03t0230300-02);RAP-DB Gene Symbol Synonym(s)=OsSRO1c;RAP-DB Gene Name Synonym(s)=SRO protein 1c;Oryzabase Gene Symbol Synonym(s)=OsSRO1c%2C SRO1c;Oryzabase Gene Name Synonym(s)=SRO protein 1c%2C SIMILAR to RCD1 a;
Os01g0935000	Zinc finger%2C C2H2-type domain containing protein. (Os01t0935000-01);Oryzabase Gene Symbol Synonym(s)=OsIDD9;Oryzabase Gene Name Synonym(s)=indeterminate domain 9;
Os05g0219900	C4-dicarboxylate transporter/malic acid transport protein family protein. (Os05t0219900-01);
Os05g0582600	Peptidase S10%2C serine carboxypeptidase family protein. (Os05t0582600-01);CGSNL Gene Symbol=SCP30;CGSNL Gene Name=SERINE CARBOXYPEPTIDASE 30;Oryzabase Gene Symbol Synonym(s)=OsSCP30;Oryzabase Gene Name Synonym(s)=Serine carboxypeptidase 30;
Os02g0193200	Similar to TMV response-related protein. (Os02t0193200-01);
Os02g0248200	Zinc finger%2C RING-type domain containing protein. (Os02t0248200-00);
Os03g0857900	Similar to Lysine decarboxylase-like protein. (Os03t0857900-02)%3BSimilar to Lysine decarboxylase-like protein. (Os03t0857900-04);CGSNL Gene Symbol=LOGL5;CGSNL Gene Name=LONELY GUY LIKE PHOSPHORIBOHYDROLASE 5;Oryzabase Gene Symbol Synonym(s)=LOGL5;Oryzabase Gene Name Synonym(s)=LOG LIKE phosphoribohydrolase 5%2C LOG LIKE 5%2C LOG-LIKE 5;
Os05g0563900	Hypothetical gene. (Os05t0563900-01);CGSNL Gene Symbol=GRX17;CGSNL Gene Name=GLUTAREDOXIN 17;Oryzabase Gene Symbol Synonym(s)=OsGRX17;Oryzabase Gene Name Synonym(s)=glutaredoxin 17;
Os09g0453300	Annexin family protein. (Os09t0453300-01)%3BSimilar to Fiber annexin. (Os09t0453300-02);CGSNL Gene Symbol=ANN10;CGSNL Gene Name=ANNEXIN 10;Oryzabase Gene Symbol Synonym(s)=OsANN10;Oryzabase Gene Name Synonym(s)=Annexin 10;
Os02g0528500	Nucleic acid-binding%2C OB-fold domain containing protein. (Os02t0528500-01)%3BNucleic acid-binding%2C OB-fold-like domain containing protein. (Os02t0528500-02);
Os09g0344400	F-box domain%2C cyclin-like domain containing protein. (Os09t0344400-01);Oryzabase Gene Symbol Synonym(s)=OsFbox481%2C Os_F0362%2C FBX322;Oryzabase Gene Name Synonym(s)=F-box protein 481%2C F-box protein 322;
Os12g0478200	Hypothetical protein. (Os12t0478200-01)%3BGRAM domain containing protein. (Os12t0478200-02);Oryzabase Gene Symbol Synonym(s)=OsABA45%2C ABA45%2C OsGDP%2C GDP;Oryzabase Gene Name Synonym(s)=Gram Domain Protein;
Os06g0535200	Zinc finger%2C RING/FYVE/PHD-type domain containing protein. (Os06t0535200-01);
Os05g0366600	Similar to Hydroxyisourate hydrolase. (Os05t0366600-01);CGSNL Gene Symbol=BGLU22;CGSNL Gene Name=BETA-GLUCOSIDASE 22;Oryzabase Gene Symbol Synonym(s)=Os5bglu22%2C Os5Bglu22;Oryzabase Gene Name Synonym(s)=beta-glucosidase 22;
Os04g0578400	Similar to Beta-ring hydroxylase (Fragment). (Os04t0578400-01);Oryzabase Gene Symbol Synonym(s)=OsBCH2%2C OsHYD1;Oryzabase Gene Name Synonym(s)=beta-Carotene Hydroxylase 2%2C carotene beta-ring hydroxylase 1;
Os03g0812400	EF-Hand type domain containing protein. (Os03t0812400-01);
Os01g0758200	Similar to Dof2 (Fragment). (Os01t0758200-01);CGSNL Gene Symbol=DOF6;CGSNL Gene Name=DNA BINDING WITH ONE FINGER 6;Oryzabase Gene Symbol Synonym(s)=OsDof6%2C Dof6%2C OsDof-6;Oryzabase Gene Name Synonym(s)=Dof zinc factor 6%2C Dof transcription factor 6%2C C2C2-Dof transcription factor;
Os02g0233200	Similar to Brassinazole-resistant 1 protein. (Os02t0233200-00);
Os05g0533400	NB-ARC domain containing protein. (Os05t0533400-01);
Os06g0589300	ABC transporter-like domain containing protein. (Os06t0589300-01);CGSNL Gene Symbol=ABCA2;CGSNL Gene Name=ABC TRANSPORTER A FAMILY MEMBER 2;Oryzabase Gene Symbol Synonym(s)=OsABCA2%2C OsISC27;Oryzabase Gene Name Synonym(s)=ABC transporter superfamily ABCA subgroup member 2%2C Iron-sulfur cluster protein 27;
Os01g0685400	Homeodomain-like domain containing protein. (Os01t0685400-01);
Os01g0128100	Similar to Bifunctional nuclease (Fragment). (Os01t0128100-01);
Os01g0644000	Twin-arginine translocation pathway signal domain containing protein. (Os01t0644000-01)%3BTwin-arginine translocation pathway signal domain containing protein. (Os01t0644000-02);
Os07g0564500	Pyridine nucleotide-disulphide oxidoreductase%2C NAD-binding region domain containing protein. (Os07t0564500-01);Oryzabase Gene Name Synonym(s)=Pyridine nucleotide-disulphide oxidoreductase (NADH dehydrogenase-like);
Os04g0120300	Similar to OSIGBa0115D20.4 protein. (Os04t0120300-00);Oryzabase Gene Symbol Synonym(s)=OsSub33%2C SUB33;Oryzabase Gene Name Synonym(s)=Subtilisin 33%2C SUBTILISIN 33;
Os01g0784200	Serine/threonine protein kinase-related domain containing protein. (Os01t0784200-00);
Os01g0933200	Heavy metal transport/detoxification protein domain containing protein. (Os01t0933200-00);
Os05g0382900	Annexin family protein. (Os05t0382900-01)%3BSimilar to annexin-like protein RJ4. (Os05t0382900-02);CGSNL Gene Symbol=ANN4;CGSNL Gene Name=ANNEXIN 4;Oryzabase Gene Symbol Synonym(s)=OsANN4;Oryzabase Gene Name Synonym(s)=Annexin 4;
Os02g0756800	Phosphate-induced protein 1 conserved region family protein. (Os02t0756800-01);
Os05g0382400	Hypothetical protein. (Os05t0382400-01);
Os02g0512400	CC-type glutaredoxin%2C Abiotic stress response%2C Floral organ development and pathogen response (Os02t0512400-01);RAP-DB Gene Symbol Synonym(s)=GRX8%2C OsGRX8%2C OsROXY1%2C OsROXY2;RAP-DB Gene Name Synonym(s)=GLUTAREDOXIN 8%2C glutaredoxin 8;CGSNL Gene Symbol=GRX8;CGSNL Gene Name=GLUTAREDOXIN 8;Oryzabase Gene Symbol Synonym(s)=OsGRX8%2C OsROXY1%2C OsROXY2;Oryzabase Gene Name Synonym(s)=glutared…
Os11g0209900	Similar to NifS-like protein. (Os11t0209900-00);Oryzabase Gene Symbol Synonym(s)=NifS;
Os12g0594600	BTB/POZ fold domain containing protein. (Os12t0594600-01);
Os02g0160800	Hypothetical protein. (Os02t0160800-01);
Os07g0686800	Similar to Serine/threonine protein kinase-like. (Os07t0686800-01);CGSNL Gene Symbol=RLCK241;CGSNL Gene Name=RECEPTOR-LIKE CYTOPLASMIC KINASE 241;Oryzabase Gene Symbol Synonym(s)=OsRLCK241;Oryzabase Gene Name Synonym(s)=Receptor-like Cytoplasmic Kinase 241;
Os06g0329300	Conserved hypothetical protein. (Os06t0329300-01);
Os04g0618600	Similar to Long hypocotyl in far-red 1 (bHLH-like protein HFR1) (Reduced phytochrome signaling) (Basic helix-loop-helix FBI1 protein) (Basic helix-loop-helix protein 26) (bHLH26) (AtbHLH026) (Reduced sensitivity to far-red light). (Os04t0618600-01);Oryzabase Gene Symbol Synonym(s)=OsbHLH101;Oryzabase Gene Name Synonym(s)=basic helix-loop-helix protein 101;
Os10g0535800	Protein of unknown function Cys-rich domain containing protein. (Os10t0535800-01);
Os06g0582400	Conserved hypothetical protein. (Os06t0582400-01);
Os01g0949800	Similar to Glutathione S-transferase GST 28 (EC 2.5.1.18) (Fragment). (Os01t0949800-01);CGSNL Gene Symbol=GSTU36;CGSNL Gene Name=TAU GLUTATHIONE S-TRANSFERASE 36;Oryzabase Gene Symbol Synonym(s)=OsGSTU36;
Os04g0566700	Similar to Mitochondrial import inner membrane translocase subunit tim23. (Os04t0566700-01);
Os02g0271600	Similar to Subtilase. (Os02t0271600-00);Oryzabase Gene Symbol Synonym(s)=OsSub18%2C SUB18;Oryzabase Gene Name Synonym(s)=Subtilisin 18%2C SUBTILISIN 18;
Os06g0592500	Similar to Ethylene-responsive transcriptional coactivator. (Os06t0592500-01);
Os07g0539100	Glycoside hydrolase%2C family 17 protein. (Os07t0539100-01)%3BGlycoside hydrolase%2C family 17 protein. (Os07t0539100-02);Oryzabase Gene Symbol Synonym(s)=Gns11;Oryzabase Gene Name Synonym(s)=beta-1%2C 3-glucanase 11;
Os07g0202000	UDP-glucuronosyl/UDP-glucosyltransferase family protein. (Os07t0202000-00);
Os03g0333700	Conserved hypothetical protein. (Os03t0333700-01);
Os01g0284900	Conserved hypothetical protein. (Os01t0284900-01);
Os04g0275950	Conserved hypothetical protein. (Os04t0275950-01);
Os10g0470100	Conserved hypothetical protein. (Os10t0470100-01);
Os10g0485800	Conserved hypothetical protein. (Os10t0485800-01);
Os07g0511400	Hypothetical protein. (Os07t0511400-01);
Os05g0341900	Similar to SAG20. (Os05t0341900-00);
Os01g0805400	UDP-glucuronosyl/UDP-glucosyltransferase family protein. (Os01t0805400-01);Oryzabase Gene Symbol Synonym(s)=OsEnS-18;Oryzabase Gene Name Synonym(s)=endosperm-specific gene 18;
Os08g0112300	Transferase domain containing protein. (Os08t0112300-01);
Os08g0374000	Bet v I allergen family protein. (Os08t0374000-01);
Os01g0304400	Conserved hypothetical protein. (Os01t0304400-00);
Os08g0472800	Cytochrome P450 family protein. (Os08t0472800-01);CGSNL Gene Symbol=ABA8OX2;CGSNL Gene Name=ABA-8'-HYDROXYLASE 2;Oryzabase Gene Symbol Synonym(s)=OsABA8OX2%2C OsABA8ox2%2C CYP707A6%2C OsAba-ox2%2C OsABA8ox2;Oryzabase Gene Name Synonym(s)=Abscisic acid 8'-hydroxylase 2%2C ABA 8'-hydroxylase 2%2C Cytochrome P450 707A6;
Os02g0131400	Beta-D-glucan exohydrolase%2C isoenzyme ExoII (EC 3.2.1.58). (Os02t0131400-00);
Os02g0660100	Hypothetical conserved gene. (Os02t0660100-00);
Os03g0802600	ATPase%2C AAA-type%2C core domain containing protein. (Os03t0802600-01);
Os06g0185400	Conserved hypothetical protein. (Os06t0185400-01);
Os04g0486950	Similar to Malate synthase. (Os04t0486950-01);CGSNL Gene Symbol=MS;CGSNL Gene Name=MALATE SYNTHASE;Oryzabase Gene Name Synonym(s)=malate synthase;
Os08g0445700	HAD-superfamily hydrolase subfamily IIB protein. (Os08t0445700-01)%3BSimilar to Trehalose-6-phosphate synthase. (Os08t0445700-02);CGSNL Gene Symbol=TPS8;CGSNL Gene Name=TREHALOSE-6-PHOSPHATE SYNTHASE 8;Oryzabase Gene Symbol Synonym(s)=OsTPS8%2C OsTPS1;Oryzabase Gene Name Synonym(s)=trehalose-6-phosphate synthase 1;
Os08g0475100	Alpha/beta hydrolase fold-3 domain containing protein. (Os08t0475100-01);
Os09g0364400	Conserved hypothetical protein. (Os09t0364400-00);
Os01g0627933	Similar to Cytochrome P450. (Os01t0627933-00);
Os10g0481300	Similar to Glutathione S-transferase%2C N-terminal domain containing protein%2C expressed. (Os10t0481300-01);CGSNL Gene Symbol=GSTU47;CGSNL Gene Name=TAU GLUTATHIONE S-TRANSFERASE 47;Oryzabase Gene Symbol Synonym(s)=OsGSTU47;
Os10g0469000	Hypothetical conserved gene. (Os10t0469000-01)%3BSimilar to Leucine Rich Repeat family protein. (Os10t0469000-02);
Os01g0674400	Hypothetical conserved gene. (Os01t0674400-00);
Os02g0188000	UDP-glucuronosyl/UDP-glucosyltransferase family protein. (Os02t0188000-01);
Os01g0716500	Methyltransferase type 12 domain containing protein. (Os01t0716500-01);
Os04g0660900	TGF-beta receptor%2C type I/II extracellular region family protein. (Os04t0660900-01);
Os01g0700900	Similar to Cytochrome P450 monooxygenase. (Os01t0700900-01);Oryzabase Gene Symbol Synonym(s)=SLB1;Oryzabase Gene Name Synonym(s)=SL biosynthesis gene 1;
Os02g0248100	Hypothetical conserved gene. (Os02t0248100-00);
Os04g0167800	Similar to Chalcone reductase homologue (Fragment). (Os04t0167800-01);
Os08g0343000	Protein kinase%2C core domain containing protein. (Os08t0343000-01)%3BHypothetical conserved gene. (Os08t0343000-02);CGSNL Gene Symbol=RLCK251;CGSNL Gene Name=RECEPTOR-LIKE CYTOPLASMIC KINASE 251;Oryzabase Gene Symbol Synonym(s)=OsRLCK251;Oryzabase Gene Name Synonym(s)=Receptor-like Cytoplasmic Kinase 251;
Os05g0158600	Similar to OsGA2ox1. (Os05t0158600-01)%3BGA 2-oxidase1%2C GA metabolism (Os05t0158600-02);RAP-DB Gene Symbol Synonym(s)=GA2OX1%2C OsGA2ox1%2C ga2ox-1%2C OsGA2ox-1%2C ga2ox%2C ga2ox 1%2C GA2ox1;RAP-DB Gene Name Synonym(s)=GIBBERELLIN 2-OXIDASE 1%2C Oryza sativa GA 2-oxidase 1%2C rice GA 2-oxidase1%2C GA 2-oxidase 1%2C Gibberellin 2-oxidase 1;CGSNL Gene Symbol=GA2OX1;CGSNL Gene Name=GIBBERELLIN 2-O…
Os02g0572300	Similar to RING-H2 finger protein ATL3B. (Os02t0572300-00);
Os02g0823100	Similar to Plasma membrane intrinsic protein (Plasma membrane integral protein ZmPIP1-5). (Os02t0823100-01);CGSNL Gene Symbol=PIP1%3B3;CGSNL Gene Name=PLASMA MEMBRANE INTRINSIC PROTEIN 1%3B3;Oryzabase Gene Symbol Synonym(s)=OsPIP1%3B3. PIP1.3%2C PIP1-3%2C RWC3%2C RWC-3%2C OsPIP1-3;Oryzabase Gene Name Synonym(s)=Aquaporin PIP 1.3%2C Aquaporin PIP 1-3%2C Plasma membrane intrinsic protein 1-3%2C Wat…
Os09g0472150	Hypothetical protein. (Os09t0472150-00);
Os01g0366300	Similar to Receptor protein kinase. (Os01t0366300-01);
Os07g0100200	Similar to PDX1-like protein 4. (Os07t0100200-01);Oryzabase Gene Name Synonym(s)=SOR/SNZ protein%2C pyridoxine synthase;
Os06g0673800	Conserved hypothetical protein. (Os06t0673800-01);
Os10g0439100	Similar to cDNA clone:002-180-G03%2C full insert sequence. (Os10t0439100-00);
Os04g0525200	UDP-glucuronosyl/UDP-glucosyltransferase family protein. (Os04t0525200-01);
Os01g0654400	Similar to Salt tolerant correlative protein. (Os01t0654400-01);
Os01g0950000	Similar to Glutathione S-transferase GST 28 (EC 2.5.1.18) (Fragment). (Os01t0950000-01);CGSNL Gene Symbol=GSTU41;CGSNL Gene Name=TAU GLUTATHIONE S-TRANSFERASE 41;Oryzabase Gene Symbol Synonym(s)=OsGSTU41;
Os04g0605300	Leucine-rich repeat%2C typical subtype containing protein. (Os04t0605300-01)%3BLeucine-rich repeat%2C typical subtype containing protein. (Os04t0605300-02);Oryzabase Gene Symbol Synonym(s)=OsIRL1;Oryzabase Gene Name Synonym(s)=intracellular Ras-group-related LRR protein 1;
Os04g0228400	Expansin precursor (Alpha-expansin OsEXPA1). (Os04t0228400-01);CGSNL Gene Symbol=EXPA1;CGSNL Gene Name=ALPHA-EXPANSIN 1;Oryzabase Gene Symbol Synonym(s)=OsEXP1%2C EXPA1%2C OsEXPA1%2C OsaEXPa1.16%2C RiExA;Oryzabase Gene Name Synonym(s)=Rice expansin-1%2C Expansin-A1%2C Alpha-expansin-1%2C Expansin S2;
Os03g0319000	Similar to VQ motif family protein%2C expressed. (Os03t0319000-01);Oryzabase Gene Symbol Synonym(s)=OsVQ10;Oryzabase Gene Name Synonym(s)=VQ motif-containing protein 10;
Os10g0571600	No apical meristem (NAM) protein domain containing protein. (Os10t0571600-01);CGSNL Gene Symbol=NAC121;CGSNL Gene Name=NAC DOMAIN-CONTAINING PROTEIN 121;Oryzabase Gene Symbol Synonym(s)=ONAC121;Oryzabase Gene Name Synonym(s)=NAC domain-containing protein 121;
Os11g0150400	Stress responsive alpha-beta barrel domain containing protein. (Os11t0150400-01)%3BSimilar to pop3 peptide. (Os11t0150400-02);
Os02g0311150	BTB/POZ-like domain containing protein. (Os02t0311150-00);Oryzabase Gene Symbol Synonym(s)=OsMB3%2C MB3;Oryzabase Gene Name Synonym(s)=MATH-BTB protein 3%2C MDC protein with a BTB domain 3%2C MDC protein having BTB domain 3;
Os05g0515600	Similar to O-methyltransferase ZRP4 (EC 2.1.1.-) (OMT). (Os05t0515600-01);Oryzabase Gene Symbol Synonym(s)=ZRP4;Oryzabase Gene Name Synonym(s)=O-methyltransferase ZRP4;
Os01g0550800	Protein of unknown function DUF239%2C plant domain containing protein. (Os01t0550800-01);
Os04g0525100	UDP-glucuronosyl/UDP-glucosyltransferase family protein. (Os04t0525100-01);
Os12g0180500	Similar to Protein kinase domain containing protein. (Os12t0180500-00);CGSNL Gene Symbol=RLCK361;CGSNL Gene Name=RECEPTOR-LIKE CYTOPLASMIC KINASE 361;Oryzabase Gene Symbol Synonym(s)=OsRLCK361;Oryzabase Gene Name Synonym(s)=Receptor-like Cytoplasmic Kinase 361;
Os02g0787000	Allergen V5/Tpx-1 related family protein. (Os02t0787000-00);
Os06g0200700	Hypothetical protein. (Os06t0200700-01);
Os04g0524600	Oligopeptide transporter OPT superfamily protein. (Os04t0524600-01);CGSNL Gene Symbol=YSL12;CGSNL Gene Name=YELLOW STRIP-LIKE GENE 12;Oryzabase Gene Symbol Synonym(s)=OsYSL12%2C OsYs11;Oryzabase Gene Name Synonym(s)=rice YSL (yellow stripe-like) gene 12%2C Probable metal-nicotianamine transporter YSL12%2C Protein YELLOW STRIPE LIKE 12%2C yellow stripe 1-like transporter 12;
Os05g0335500	Conserved hypothetical protein. (Os05t0335500-00);
Os07g0663600	Short-chain dehydrogenase/reductase SDR domain containing protein. (Os07t0663600-01);Oryzabase Gene Symbol Synonym(s)=OsSDR110C-MI2%2C SDR110C-MI2;Oryzabase Gene Name Synonym(s)=short-chain alcohol dehydrogenase/reductase 110C-MI2%2C OsSDR110C family member MI2;
Os01g0187600	Similar to Cytokinin dehydrogenase 1. (Os01t0187600-01);CGSNL Gene Symbol=CKX1;CGSNL Gene Name=CYTOKININ OXIDASE/DEHYDROGENASE 1;Oryzabase Gene Symbol Synonym(s)=OsCKX1;Oryzabase Gene Name Synonym(s)=cytokinin oxidase 1;
Os03g0856300	Similar to Acyl carrier protein III%2C chloroplast precursor (ACP III). (Os03t0856300-01);
Os04g0191400	Conserved hypothetical protein. (Os04t0191400-01);
Os04g0438101	Similar to H0315A08.9 protein. (Os04t0438101-00);
Os04g0665200	SABATH family protein%2C IAA homeostasis (Os04t0665200-01);RAP-DB Gene Symbol Synonym(s)=IAMT1%2C OsIAMT1%2C OsSABATH4;RAP-DB Gene Name Synonym(s)=INDOL-3-ACETIC ACID METHYTRANSFERASE 1%2C Oryza sativa indole-3-acetic acid methyltransferase 1;CGSNL Gene Symbol=IAMT1;CGSNL Gene Name=INDOL-3-ACETIC ACID METHYTRANSFERASE 1;Oryzabase Gene Symbol Synonym(s)=OsIAMT1%2C OsSABATH4;Oryzabase Gene Name Syn…
Os07g0638500	Similar to Dirigent-like protein (Fragment). (Os07t0638500-01);
Os03g0280400	Similar to plant-specific domain TIGR01589 family protein. (Os03t0280400-01);
Os01g0868000	AP2/ERF transcription factor%2C Abiotic stress response%2C Salt stress response (Os01t0868000-01);RAP-DB Gene Symbol Synonym(s)=ERF99%2C OsEREBP2%2C EREBP2%2C OsERF#099%2C OsERF099%2C OsERF99%2C AP2/EREBP#080%2C AP2/EREBP80;RAP-DB Gene Name Synonym(s)=ETHYLENE RESPONSE FACTOR 99%2C ethylene response factor 99%2C APETALA2/ethylene-responsive element binding protein 80%2C ETHYLENE-RESPONSIVE ELEMEN…
Os06g0136300	Similar to OSIGBa0142C11.2 protein. (Os06t0136300-01);
Os06g0531900	Lipase%2C GDSL domain containing protein. (Os06t0531900-01);CGSNL Gene Symbol=GELP85;CGSNL Gene Name=GDSL ESTERASE/LIPASE PROTEIN 85;Oryzabase Gene Symbol Synonym(s)=OsGELP85;Oryzabase Gene Name Synonym(s)=GDSL esterase/lipase protein 85;
Os04g0162800	Protein of unknown function DUF594 family protein. (Os04t0162800-00);
Os03g0607200	Gibberellin regulated protein family protein. (Os03t0607200-01);
Os05g0525400	Malectin-like carbohydrate-binding domain domain containing protein. (Os05t0525400-00);
Os07g0410300	Conserved hypothetical protein. (Os07t0410300-01);CGSNL Gene Symbol=ERF136;CGSNL Gene Name=ETHYLENE RESPONSE FACTOR 136;Oryzabase Gene Symbol Synonym(s)=OsERF#136%2C OsERF136%2C AP2/EREBP#106%2C AP2/EREBP106%2C AP2-106;Oryzabase Gene Name Synonym(s)=ethylene response factor 136%2C APETALA2/ethylene-responsive element binding protein 106;
Os12g0292400	Similar to Petunia ribulose 1%2C5-bisphosphate carboxylase small subunit mRNA (clone pSSU 51)%2C partial cds. (Fragment). (Os12t0292400-01);Oryzabase Gene Symbol Synonym(s)=RbcS%2C RbcS4%2C OsRBCS4%2C OsRbcS4;Oryzabase Gene Name Synonym(s)=nuclear encoded small subunit of ribulose-1%2C 5-bisphosphate carboxylase/oxygenase%2C RuBisCO small subunit 4%2C Ribulose-1%2C 5-Bisphosphate Carboxylase/Oxyg…
Os02g0720600	Peptidase A1 domain containing protein. (Os02t0720600-01);
Os06g0591200	Conserved hypothetical protein. (Os06t0591200-01);
Os01g0765400	Protease inhibitor I4%2C serpin%2C plant domain containing protein. (Os01t0765400-01);Oryzabase Gene Symbol Synonym(s)=OsSRP-LGC%2C OrysaZ1;Oryzabase Gene Name Synonym(s)=Serpin-Z1;
Os08g0428100	Hypothetical conserved gene. (Os08t0428100-00);Oryzabase Gene Symbol Synonym(s)=OsFbox445%2C Os_F0550;Oryzabase Gene Name Synonym(s)=F-box protein 445;
Os03g0388800	Similar to Hydrolase. (Os03t0388800-01);
Os04g0480900	Glycoside hydrolase%2C family 5 protein. (Os04t0480900-01);
Os11g0210201	Conserved hypothetical protein. (Os11t0210201-00);Oryzabase Gene Symbol Synonym(s)=RZ53;
Os05g0166300	Serine/threonine protein kinase-related domain containing protein. (Os05t0166300-01);
Os10g0529500	Similar to Glutathione-S-transferase 2. (Os10t0529500-01);CGSNL Gene Symbol=GSTU30;CGSNL Gene Name=TAU GLUTATHIONE S-TRANSFERASE 30;Oryzabase Gene Symbol Synonym(s)=OsGSTU30;
Os01g0342900	Similar to Adenosine monophosphate binding protein 1 AMPBP1. (Os01t0342900-01);
Os08g0194900	Hypothetical conserved gene. (Os08t0194900-00);
Os01g0544200	Similar to P450. (Os01t0544200-01)%3BSimilar to Bx2-like protein. (Os01t0544200-02)%3BSimilar to P450. (Os01t0544200-03);
Os02g0720900	Peptidase A1 domain containing protein. (Os02t0720900-01)%3BHypothetical protein. (Os02t0720900-02)%3BSimilar to Aspartic proteinase nepenthesin-1. (Os02t0720900-04);
Os01g0561600	Cytochrome P450 family protein. (Os01t0561600-01);CGSNL Gene Symbol=CYP76M14;CGSNL Gene Name=P-450 76M14;Oryzabase Gene Symbol Synonym(s)=CYP76M14;Oryzabase Gene Name Synonym(s)=Cytochrome P450 76M14;
Os06g0707000	Glycosyltransferase AER61%2C uncharacterised domain containing protein. (Os06t0707000-00);
Os01g0307686	Similar to embryonic abundant protein-like. (Os01t0307686-00);
Os02g0114800	Conserved hypothetical protein. (Os02t0114800-00);
Os06g0639800	Cytochrome P450 family protein. (Os06t0639800-01);
Os08g0189300	Germin-like protein 8-4%2C Disease resistance (Os08t0189300-01);RAP-DB Gene Symbol Synonym(s)=GLP8-4%2C OsGLP8-4%2C GER1;RAP-DB Gene Name Synonym(s)=GERMIN-LIKE PROTEIN 8-4%2C Germin-like protein 8-4%2C germin-like protein 1;CGSNL Gene Symbol=GLP8-4;CGSNL Gene Name=GERMIN-LIKE PROTEIN 8-4;Oryzabase Gene Symbol Synonym(s)=OsGLP8-4%2C GER1;Oryzabase Gene Name Synonym(s)=Germin-like protein 8-4%2C g…
Os06g0306300	Haem peroxidase domain containing protein. (Os06t0306300-01);Oryzabase Gene Symbol Synonym(s)=prx78;Oryzabase Gene Name Synonym(s)=class III peroxidase 78;
Os12g0104400	Fatty acid desaturase%2C type 1 domain containing protein. (Os12t0104400-01);
Os09g0460400	Alpha/beta hydrolase fold-3 domain containing protein. (Os09t0460400-01);
Os08g0546900	Similar to NC domain-containing protein. (Os08t0546900-01);
Os09g0501100	Protein of unknown function DUF568 domain containing protein. (Os09t0501100-00);Oryzabase Gene Name Synonym(s)=Ribosomal protein L32;
Os11g0155600	Conserved hypothetical protein. (Os11t0155600-01);CGSNL Gene Symbol=MRP16;CGSNL Gene Name=MULTIDRUG RESISTANCE-ASSOCIATED PROTEIN 16;Oryzabase Gene Symbol Synonym(s)=OsABCC16%2C OsMRP16;Oryzabase Gene Name Synonym(s)=ABC transporter superfamily ABCC subgroup member 16%2C multidrug resistance-associated protein 16;
Os07g0529700	Similar to Xyloglucan endotransglucosylase/hydrolase 1. (Os07t0529700-01)%3BSimilar to Xyloglucan endo-transglycosylase-like protein. (Os07t0529700-02);CGSNL Gene Symbol=XTH1;CGSNL Gene Name=XYLOGLUCAN ENDOTRANSGLUCOSYDASE/HYDROLASE 1;Oryzabase Gene Symbol Synonym(s)=OsXTH1;Oryzabase Gene Name Synonym(s)=xyloglucan endotransglucosylase/hydrolase%2C xyloglucan endotransglucosylase 1;
Os11g0489250	Similar to Cytochrome P450 family protein%2C expressed. (Os11t0489250-00);
Os04g0499100	Biopterin transport-related protein BT1 family protein. (Os04t0499100-01);
Os07g0127500	Similar to PR-1a pathogenesis related protein (Hv-1a) precursor. (Os07t0127500-01);CGSNL Gene Symbol=PR1-72;CGSNL Gene Name=PATHOGENESIS-RELATED GENE 1-72;Oryzabase Gene Symbol Synonym(s)=OsPR1#072%2C OsPR1-72;Oryzabase Gene Name Synonym(s)=pathogenesis-related protein 1-72%2C PR protein 1-72;
Os11g0169200	Amino acid transporter%2C transmembrane domain containing protein. (Os11t0169200-00);Oryzabase Gene Symbol Synonym(s)=OsLAX5%2C OsAUX5%2C LAX5%2C AUX5;Oryzabase Gene Name Synonym(s)=like aux1-5%2C auxin transporter 5;
Os06g0503100	ABC-2 type transporter domain containing protein. (Os06t0503100-01);CGSNL Gene Symbol=ABCG14;CGSNL Gene Name=ABC TRANSPORTER G FAMILY MEMBER 14;Oryzabase Gene Symbol Synonym(s)=OsABCG14;Oryzabase Gene Name Synonym(s)=ABC transporter superfamily ABCG subgroup member 14;
Os05g0135200	Plant peroxidase domain containing protein. (Os05t0135200-01);Oryzabase Gene Symbol Synonym(s)=prx69;Oryzabase Gene Name Synonym(s)=class III peroxidase 69;
Os04g0191500	Conserved hypothetical protein. (Os04t0191500-01);
Os07g0105000	Cupredoxin domain containing protein. (Os07t0105000-00);CGSNL Gene Symbol=UCL20;CGSNL Gene Name=UCLACYANIN-LIKE PROTEIN 20;Oryzabase Gene Symbol Synonym(s)=OsUCL20;Oryzabase Gene Name Synonym(s)=uclacyanin-like protein 20;
Os01g0875800	Protein of unknown function DUF266%2C plant family protein. (Os01t0875800-01);
Os08g0552100	Hypothetical conserved gene. (Os08t0552100-00);
Os10g0544200	Basic helix-loop-helix dimerisation region bHLH domain containing protein. (Os10t0544200-01);Oryzabase Gene Symbol Synonym(s)=OsbHLH004;Oryzabase Gene Name Synonym(s)=basic helix-loop-helix protein 004;
Os03g0412800	Similar to Glucose-6-phosphate dehydrogenase precursor. (Os03t0412800-01);Oryzabase Gene Symbol Synonym(s)=OsG6PDH4;Oryzabase Gene Name Synonym(s)=d-glucose 6-phosphate dehydrogenase 4;
Os06g0228200	Aquaporin NIP III subfamily protein%2C Aquaporin%2C Silicon influx transporter%2C Water transport (Os06t0228200-01)%3BSimilar to NOD26-like membrane integral protein. (Os06t0228200-03);RAP-DB Gene Symbol Synonym(s)=LSI6%2C Lsi6%2C OsNIP2%3B2%2C NIP2-2%2C OsLsi6;RAP-DB Gene Name Synonym(s)=LOW SILICON RICE 6%2C Low silicon rice 6%2C Aquaporin NIP2-2%2C NOD26-like intrinsic protein 2-2;CGSNL Gene S…
Os09g0381400	Similar to Ervatamin C (EC 3.4.22.-) (ERV-C). (Os09t0381400-01)%3BSimilar to cysteine protease. (Os09t0381400-02);
Os10g0554001	Conserved hypothetical protein. (Os10t0554001-01);
Os01g0249800	Heavy metal-associated domain%2C HMA domain containing protein. (Os01t0249800-00);
Os12g0133100	Major facilitator superfamily protein. (Os12t0133100-01)%3BSimilar to cDNA clone:J023128K07%2C full insert sequence. (Os12t0133100-02);CGSNL Gene Symbol=ZIFL12;CGSNL Gene Name=ZINC-INDUCED FACILITATOR-LIKE 12;Oryzabase Gene Symbol Synonym(s)=OsZIFL12;Oryzabase Gene Name Synonym(s)=zinc-induced facilitator-like 12;
Os09g0376700	ATL family protein containing RING-H2 finger motif (Os09t0376700-01);RAP-DB Gene Symbol Synonym(s)=RRF1;RAP-DB Gene Name Synonym(s)=RING FINGER 1%2C ATL family proteins.;
Os01g0666400	Similar to predicted protein. (Os01t0666400-01);
Os02g0623300	Conserved hypothetical protein. (Os02t0623300-01);CGSNL Gene Symbol=NAC51;CGSNL Gene Name=NAC DOMAIN-CONTAINING PROTEIN 51;Oryzabase Gene Symbol Synonym(s)=ONAC051%2C ONAC51;Oryzabase Gene Name Synonym(s)=NAC domain-containing protein 051%2C NAC domain-containing protein 51;
Os02g0831500	Similar to Sucrose synthase. (Os02t0831500-01)%3BSimilar to H0211A12.6 protein. (Os02t0831500-02);CGSNL Gene Symbol=RSUS6;CGSNL Gene Name=SUCROSE SYNTHASE 6;Oryzabase Gene Symbol Synonym(s)=SUS6%2C SS6%2C OsScS6%2C RSs6%2C RSus6%2C OsSUS6;Oryzabase Gene Name Synonym(s)=Rice sucrose synthase-6%2C Sucrose synthase 6%2C Sucrose-UDP glucosyltransferase 6%2C Sucrose synthase-6%2C rice SuSy gene 6;
Os10g0420200	IQ calmodulin-binding region domain containing protein. (Os10t0420200-01);
Os04g0447700	Similar to Polyketide reductase. (Os04t0447700-01);
Os09g0490400	Beta-glucosidase 29. (Os09t0490400-00);CGSNL Gene Symbol=BGLU29;CGSNL Gene Name=BETA-GLUCOSIDASE 29;Oryzabase Gene Symbol Synonym(s)=Os9bglu29%2C OsBGlu29;Oryzabase Gene Name Synonym(s)=beta-glucosidase 29;
Os05g0573200	Similar to Isocitrate dehydrogenase (Fragment). (Os05t0573200-00);Oryzabase Gene Name Synonym(s)=isocitrate dehydrogenase;
Os07g0542600	Similar to receptor-like protein kinase RK20-1. (Os07t0542600-01);
Os02g0503700	Similar to Cytochrome P450 CYP81L6. (Os02t0503700-00);
Os09g0469950	Similar to plastidic general dicarboxylate transporter. (Os09t0469950-00);
Os08g0553000	Protein of unknown function DUF241%2C plant domain containing protein. (Os08t0553000-00);
Os09g0468700	Helix-loop-helix DNA-binding domain containing protein. (Os09t0468700-00);Oryzabase Gene Symbol Synonym(s)=OsbHLH046;Oryzabase Gene Name Synonym(s)=basic helix-loop-helix protein 046;
Os06g0183700	Hypothetical conserved gene. (Os06t0183700-01)%3BConserved hypothetical protein. (Os06t0183700-02);
Os04g0400700	Similar to OSIGBa0113L04.5 protein. (Os04t0400700-00);
Os06g0626600	Sulfotransferase family protein. (Os06t0626600-01);
Os01g0897300	Similar to Ribonuclease 2. (Os01t0897300-01)%3BRibonuclease T2 family protein. (Os01t0897300-02);CGSNL Gene Symbol=RNS6;CGSNL Gene Name=RIBONUCLEASE 6;Oryzabase Gene Symbol Synonym(s)=OsRNS6;Oryzabase Gene Name Synonym(s)=RNase 6;
Os01g0611000	Protein of unknown function DUF642 domain containing protein. (Os01t0611000-01)%3BHypothetical conserved gene. (Os01t0611000-02);
Os01g0296700	Glycoside hydrolase%2C family 3%2C N-terminal domain containing protein. (Os01t0296700-01);
Os03g0341000	Similar to AP2 domain containing protein RAP2.2 (Fragment). (Os03t0341000-01);CGSNL Gene Symbol=ERF66;CGSNL Gene Name=ETHYLENE RESPONSE FACTOR 66;Oryzabase Gene Symbol Synonym(s)=OsERF#066%2C OsERF066%2C OsERF66%2C AP2/EREBP#030%2C AP2/EREBP30;Oryzabase Gene Name Synonym(s)=ethylene response factor 66%2C APETALA2/ethylene-responsive element binding protein 30;
Os02g0807800	Hypothetical conserved gene. (Os02t0807800-01);CGSNL Gene Symbol=WAK20;CGSNL Gene Name=WALL-ASSOCIATED KINASE GENE 20;Oryzabase Gene Symbol Synonym(s)=OsWAK20;
Os04g0570000	Cytochrome P450 family protein. (Os04t0570000-00);
Os10g0563900	Cyclin-related 2 domain containing protein. (Os10t0563900-01);CGSNL Gene Symbol=CYCU4%3B3;CGSNL Gene Name=CYCLIN-U4-3;Oryzabase Gene Symbol Synonym(s)=CycU4%3B3%2C CycU4%3Bos%3B3%2C Orysa%3BCycU4%3B3%2C OsCYCP4%3B1;Oryzabase Gene Name Synonym(s)=U-type cyclin 4%3B3%2C P-type cyclin 4%3B1;
Os12g0614100	Similar to Lipase family protein. (Os12t0614100-00);
Os12g0260500	Similar to Oxidoreductase%2C short chain dehydrogenase/reductase family protein%2C expressed. (Os12t0260500-01);
Os09g0339000	Protein kinase%2C core domain containing protein. (Os09t0339000-01);
Os06g0725800	Hypothetical conserved gene. (Os06t0725800-00);
Os04g0666800	Similar to H1005F08.21 protein. (Os04t0666800-01);
Os06g0639200	Similar to Transcription factor AP2D22 (Fragment). (Os06t0639200-01);CGSNL Gene Symbol=AP2/EREBP59;CGSNL Gene Name=APETALA2/ETHYLENE-RESPONSIVE ELEMENT BINDING PROTEIN 59;Oryzabase Gene Symbol Synonym(s)=AP2/EREBP#059%2C AP2-4;Oryzabase Gene Name Synonym(s)=APETALA2/ethylene-responsive element binding protein 59%2C APETALA2-4;
Os12g0594000	WD40 repeat-like domain containing protein. (Os12t0594000-00);Oryzabase Gene Symbol Synonym(s)=OsWD40-198;
Os02g0212300	Conserved hypothetical protein. (Os02t0212300-00);
Os02g0158500	Uncharacterized plant-specific domain 01627 containing protein. (Os02t0158500-00);Oryzabase Gene Symbol Synonym(s)=CDC3;Oryzabase Gene Name Synonym(s)=cdc2 (cyclin-dependent kinase 2) -like gene;
Os09g0507500	Similar to Peroxidase 55 precursor (EC 1.11.1.7) (Atperox P55) (ATP20a). (Os09t0507500-01);Oryzabase Gene Symbol Synonym(s)=prx123;Oryzabase Gene Name Synonym(s)=class III peroxidase 123;
Os03g0416200	BRITTLE CULM1. (Os03t0416200-01)%3BBRITTLE CULM1. (Os03t0416200-02);CGSNL Gene Symbol=BC1;CGSNL Gene Name=BRITTLE CULM 1;Oryzabase Gene Symbol Synonym(s)=bc1%2C bc-1%2C OsBC1%2C CWA1%2C FP1;Oryzabase Gene Name Synonym(s)=brittle culm1%2C BRITTLE CULM1%2C brittle culm-1%2C COBRA-like protein 5%2C Protein BRITTLE CULM1%2C Cell Wall Architecture 1%2C fragile plant 1;
Os10g0554900	Protein of unknown function DUF566 family protein. (Os10t0554900-01)%3BProtein of unknown function DUF566 domain containing protein. (Os10t0554900-02);
Os04g0142400	Conserved hypothetical protein. (Os04t0142400-01);
Os08g0405700	Similar to Copper chaperone homolog CCH. (Os08t0405700-01);
Os11g0115100	Similar to Lipid transfer protein. (Os11t0115100-01);Oryzabase Gene Symbol Synonym(s)=OsLTP1.9%2C OsLtpI.9;Oryzabase Gene Name Synonym(s)=non-specific lipid transfer protein 1.9%2C lipid transfer protein 1.9%2C type 1 non-specific lipid transfer protein 9;
Os03g0365800	Lipase%2C GDSL domain containing protein. (Os03t0365800-01);CGSNL Gene Symbol=GELP49;CGSNL Gene Name=GDSL ESTERASE/LIPASE PROTEIN 49;Oryzabase Gene Symbol Synonym(s)=OsGELP49;Oryzabase Gene Name Synonym(s)=GDSL esterase/lipase protein 49;
Os06g0126500	Ubiquitin domain containing protein. (Os06t0126500-01);CGSNL Gene Symbol=BAG3;CGSNL Gene Name=BCL-2-ASSOCIATED ATHANOGENE 3;Oryzabase Gene Symbol Synonym(s)=OsBAG3;Oryzabase Gene Name Synonym(s)=Bcl-2-associated athanogene 3;
Os05g0242600	Prefoldin domain containing protein. (Os05t0242600-01);
Os05g0594500	Invasin/intimin cell-adhesion domain containing protein. (Os05t0594500-01)%3BHypothetical conserved gene. (Os05t0594500-02);
Os01g0868600	Hypothetical conserved gene. (Os01t0868600-01);
Os11g0232400	Conserved hypothetical protein. (Os11t0232400-00);
Os12g0226900	Similar to Allyl alcohol dehydrogenase. (Os12t0226900-01);CGSNL Gene Symbol=CLPC2;CGSNL Gene Name=CLASS I CLP ATPASE C2;Oryzabase Gene Symbol Synonym(s)=ClpC2;Oryzabase Gene Name Synonym(s)=class I Clp ATPase C2;
Os03g0116366	Hypothetical gene. (Os03t0116366-00);
Os07g0201300	UDP-glucuronosyl/UDP-glucosyltransferase domain containing protein. (Os07t0201300-00);
Os12g0554800	Similar to Polygalacturonase-like protein. (Os12t0554800-01);
Os11g0245500	Lipid-binding START domain containing protein. (Os11t0245500-01);
Os10g0477600	Similar to NAM / CUC2-like protein. (Os10t0477600-01);CGSNL Gene Symbol=NAC120;CGSNL Gene Name=NAC DOMAIN-CONTAINING PROTEIN 120;Oryzabase Gene Symbol Synonym(s)=ONAC120;Oryzabase Gene Name Synonym(s)=NAC domain-containing protein 120;
Os02g0143200	Armadillo-type fold domain containing protein. (Os02t0143200-01);Oryzabase Gene Name Synonym(s)=SRL2-like gene%2C semi-rolled leaf 2-like gene;
Os06g0284200	Protein of unknown function DUF246%2C plant family protein. (Os06t0284200-02);
Os08g0237000	Xyloglucan endotransglycosylase/hydrolase protein 8 precursor (EC 2.4.1.207) (End-xyloglucan transferase) (OsXTH8) (OsXRT5). (Os08t0237000-01);CGSNL Gene Symbol=XTH17;CGSNL Gene Name=XYLOGLUCAN ENDOTRANSGLUCOSYDASE/HYDROLASE 17;Oryzabase Gene Symbol Synonym(s)=OsXTH17%2C OsXTH8;Oryzabase Gene Name Synonym(s)=xyloglucan endotransglucosylase/hydrolase%2C xyloglucan endotransglucosylase 17;
Os04g0431700	Similar to OSIGBa0160I14.9 protein. (Os04t0431700-01);
Os10g0390600	Similar to Alanine aminotransferase 2 (EC 2.6.1.2) (GPT) (Glutamic--pyruvic transaminase 2) (Glutamic--alanine transaminase 2) (ALAAT-2). (Os10t0390600-01);CGSNL Gene Symbol=ALAAT4;CGSNL Gene Name=ALANINE AMINOTRANSFERASE 4;Oryzabase Gene Symbol Synonym(s)=OsAlaAT4%2C AlaAT4;Oryzabase Gene Name Synonym(s)=Alanine transaminase 4%2C alanine-aminotransferase4;
Os04g0641700	Similar to H0423H10.4 protein. (Os04t0641700-00);CGSNL Gene Symbol=ILI1;CGSNL Gene Name=INCREASED LEAF INCLINATION 1;Oryzabase Gene Symbol Synonym(s)=ILI1%2C OsbHLH154%2C OsILI1;Oryzabase Gene Name Synonym(s)=Increased Leaf Inclination1%2C INCREASED LEAF INCLINATION 1%2C basic helix-loop-helix protein 154;
Os01g0926700	Similar to secondary cell wall-related glycosyltransferase family 47. (Os01t0926700-00);Oryzabase Gene Symbol Synonym(s)=OsIRX10;Oryzabase Gene Name Synonym(s)=rice ortholog of Arabidopsis IRX10%2C IRREGULAR XYLEM10;
Os05g0563550	FAS1 domain domain containing protein. (Os05t0563550-00);CGSNL Gene Symbol=FLA18;CGSNL Gene Name=FASCICLIN-LIKE ARABINOGALACTAN PROTEIN 18;Oryzabase Gene Symbol Synonym(s)=OsFLA18;Oryzabase Gene Name Synonym(s)=fasciclin-like AGP 18%2C fasciclin-like arabinogalactan protein 18;
Os06g0693600	Conserved hypothetical protein. (Os06t0693600-00);
Os11g0124900	Glycosyl transferase%2C family 8 protein. (Os11t0124900-01);
Os09g0353700	Similar to Leucoanthocyanidin dioxygenase. (Os09t0353700-00);
Os03g0290900	Protein of unknown function DUF231%2C plant domain containing protein. (Os03t0290900-01);Oryzabase Gene Symbol Synonym(s)=OsTBL18%2C TBL18;Oryzabase Gene Name Synonym(s)=trichome birefringence-like 18;
Os10g0109900	Major facilitator superfamily%2C general substrate transporter domain containing protein. (Os10t0109900-00);
Os06g0218900	Similar to predicted protein. (Os06t0218900-00);
Os05g0250600	Similar to NB-ARC domain containing protein. (Os05t0250600-00);
Os08g0122201	Hypothetical conserved gene. (Os08t0122201-00);
Os07g0606800	Alpha/beta hydrolase fold-3 domain containing protein. (Os07t0606800-01);
Os05g0135500	Haem peroxidase family protein. (Os05t0135500-01);Oryzabase Gene Symbol Synonym(s)=prx71;Oryzabase Gene Name Synonym(s)=class III peroxidase 71%2C Peroxidase 63;
Os01g0127600	Similar to Bowman-Birk type proteinase inhibitor D-II precursor (IV). (Os01t0127600-01);
Os12g0637000	Purple acid phosphatase precursor (EC 3.1.3.2). (Os12t0637000-00);CGSNL Gene Symbol=PAP10B;CGSNL Gene Name=PURPLE ACID PHOSPHATASE 10B;Oryzabase Gene Symbol Synonym(s)=OsPAP10b;Oryzabase Gene Name Synonym(s)=purple acid phosphatase 10b;
Os11g0641500	Cupredoxin domain containing protein. (Os11t0641500-01);CGSNL Gene Symbol=LAC23;CGSNL Gene Name=LACCASE 23;Oryzabase Gene Symbol Synonym(s)=OsLAC23;Oryzabase Gene Name Synonym(s)=laccase 23;
Os03g0116400	Similar to Membrane protein. (Os03t0116400-01);Oryzabase Gene Symbol Synonym(s)=OsRhmbd7%2C RHMBD7;Oryzabase Gene Name Synonym(s)=Rhomboid 7%2C RHOMBOID 7;
Os06g0695200	Similar to Peroxidase precursor (EC 1.11.1.7). (Os06t0695200-00);Oryzabase Gene Symbol Synonym(s)=prx93;Oryzabase Gene Name Synonym(s)=class III peroxidase 93;
Os03g0135700	Transcriptional activator Rb homolog (Fragment). (Os03t0135700-01)%3BTranscriptional activator Rb homolog (Fragment). (Os03t0135700-02);Oryzabase Gene Symbol Synonym(s)=RAI1%2C OsbHLH003;Oryzabase Gene Name Synonym(s)=Rac Immunity1%2C Rac Immunity 1%2C basic helix-loop-helix protein 003;
Os08g0101800	Protein of unknown function DUF821%2C CAP10-like family protein. (Os08t0101800-01);
Os09g0482780	FAS1 domain domain containing protein. (Os09t0482780-01);CGSNL Gene Symbol=FLA27;CGSNL Gene Name=FASCICLIN-LIKE ARABINOGALACTAN PROTEIN 27;Oryzabase Gene Symbol Synonym(s)=OsFLA27;Oryzabase Gene Name Synonym(s)=fasciclin-like AGP 27%2C fasciclin-like arabinogalactan protein 27;
Os03g0806700	Protein of unknown function DUF868%2C plant family protein. (Os03t0806700-01)%3BProtein of unknown function DUF868%2C plant family protein. (Os03t0806700-02);
Os09g0248100	FAS1 domain domain containing protein. (Os09t0248100-01)%3BFAS1 domain domain containing protein. (Os09t0248100-02)%3BFAS1 domain domain containing protein. (Os09t0248100-03);CGSNL Gene Symbol=FLA11;CGSNL Gene Name=FASCICLIN-LIKE ARABINOGALACTAN PROTEIN 11;Oryzabase Gene Symbol Synonym(s)=OsFLA11;Oryzabase Gene Name Synonym(s)=fasciclin-like AGP 11%2C fasciclin-like arabinogalactan protein 11;
Os11g0664000	Serine/threonine protein kinase domain containing protein. (Os11t0664000-01);CGSNL Gene Symbol=RLCK343;CGSNL Gene Name=RECEPTOR-LIKE CYTOPLASMIC KINASE 343;Oryzabase Gene Symbol Synonym(s)=OsRLCK343;Oryzabase Gene Name Synonym(s)=Receptor-like Cytoplasmic Kinase 343;
Os08g0552300	Protein of unknown function DUF241%2C plant family protein. (Os08t0552300-00);
Os05g0400500	Similar to plasma membrane associated protein. (Os05t0400500-01);
Os01g0909400	Protein of unknown function DUF868%2C plant family protein. (Os01t0909400-01);
Os03g0769500	EF-Hand type domain containing protein. (Os03t0769500-01);Oryzabase Gene Name Synonym(s)=CaM-like protein;
Os05g0113300	Cation/H+ exchanger domain containing protein. (Os05t0113300-01);
Os12g0259800	Similar to Laccase-25. (Os12t0259800-00);CGSNL Gene Symbol=LAC30;CGSNL Gene Name=LACCASE 30;Oryzabase Gene Symbol Synonym(s)=OsLAC30;Oryzabase Gene Name Synonym(s)=laccase 30;
Os07g0682100	Hypothetical protein. (Os07t0682100-01);
Os01g0861900	Similar to transposon protein Mutator sub-class. (Os01t0861900-01);
Os08g0503000	Hypothetical protein. (Os08t0503000-01);
Os07g0676900	Similar to Peroxidase (EC 1.11.1.7). (Os07t0676900-01);Oryzabase Gene Symbol Synonym(s)=prx109%2C POX-2;Oryzabase Gene Name Synonym(s)=class III peroxidase 109%2C peroxidase 2;
Os06g0185300	Transferase family protein. (Os06t0185300-01);CGSNL Gene Symbol=PHT2;CGSNL Gene Name=PUTRESCINE HYDROXYCINNAMOYL TRANSFERASE 2;Oryzabase Gene Symbol Synonym(s)=Os-PHT2%2C OsPHT2;Oryzabase Gene Name Synonym(s)=putrescine hydroxycinnamoyl transferase 2;
Os04g0205200	NB-ARC domain containing protein. (Os04t0205200-00);
Os11g0557800	Conserved hypothetical protein. (Os11t0557800-01);
Os11g0241200	Protein of unknown function DUF538 family protein. (Os11t0241200-01);
Os04g0476100	Similar to Peroxisomal copper-containing amine oxidase. (Os04t0476100-01)%3BSimilar to OSIGBa0106G07.12 protein. (Os04t0476100-02)%3BSimilar to OSIGBa0106G07.12 protein. (Os04t0476100-03);CGSNL Gene Symbol=DAO4;CGSNL Gene Name=DIAMINE OXIDASE 4;Oryzabase Gene Symbol Synonym(s)=OsDAO4%2C OsCuDAO4%2C CuDAO4;Oryzabase Gene Name Synonym(s)=diamine oxidase 4%2C Copper-containing diamine oxidase 4;
Os06g0192400	Glycosyl transferase%2C family 31 protein. (Os06t0192400-01);
Os08g0505900	Leucine-rich repeat (LRR) protein%2C Inhibitor of fungal polygalacturonase%2C Defence response (Os08t0505900-01);RAP-DB Gene Symbol Synonym(s)=PGIP6%2C Ospgip6%2C pgip6%2C OsPGIP6;RAP-DB Gene Name Synonym(s)=POLYGALACTURONASE-INHIBITING PROTEIN 6%2C Polygalacturonase-inhibiting protein 6%2C polygalacturonase inhibiting protein 6;CGSNL Gene Symbol=PGIP6;CGSNL Gene Name=POLYGALACTURONASE-INHIBITING…
Os03g0816500	Hypothetical conserved gene. (Os03t0816500-01);
Os02g0714200	Similar to Pyrophosphate--fructose 6-phosphate 1-phosphotransferase alpha subunit (EC 2.7.1.90) (PFP) (6-phosphofructokinase%2C pyrophosphate dependent) (Pyrophosphate-dependent 6-phosphofructose-1-kinase) (PPi-PFK). (Os02t0714200-01);Oryzabase Gene Symbol Synonym(s)=OsPFPA1%2C PFPA1;Oryzabase Gene Name Synonym(s)=pyrophosphate-fructose-6-phosphatephosphotransferase alpha subunit 1%2C PFP-alpha s…
Os06g0692050	Conserved hypothetical protein. (Os06t0692050-00);
Os02g0247100	Similar to bZIP transcription factor family protein. (Os02t0247100-00);CGSNL Gene Symbol=BZIP19;CGSNL Gene Name=b-ZIP TRANSCRIPTION FACTOR 19;Oryzabase Gene Symbol Synonym(s)=OsbZIP19;Oryzabase Gene Name Synonym(s)=b-ZIP transcription factor 19;
Os03g0171300	Similar to DNA-binding protein-like. (Os03t0171300-01);CGSNL Gene Symbol=ILI6;CGSNL Gene Name=INCREASED LEAF INCLINATION 6;Oryzabase Gene Symbol Synonym(s)=ILI6%2C PGL1;Oryzabase Gene Name Synonym(s)=Increased Leaf Inclination6%2C POSITIVE REGULATOR OF GRAIN LENGTH 1;
Os01g0799500	Methyladenine glycosylase domain containing protein. (Os01t0799500-01)%3BHypothetical gene. (Os01t0799500-02);Oryzabase Gene Symbol Synonym(s)=TagI;
Os06g0179400	Hypothetical protein. (Os06t0179400-01);
Os06g0288300	C-glucosyltransferase%2C Flavone-C-glycoside synthesis (Os06t0288300-01);RAP-DB Gene Symbol Synonym(s)=OsCGT%2C CGT;RAP-DB Gene Name Synonym(s)=C-glycosyltransferase;Oryzabase Gene Symbol Synonym(s)=OsCGT%2C CGT;Oryzabase Gene Name Synonym(s)=C-glycosyltransferase;
Os04g0551200	Similar to Cytoplasmic malate dehydrogenase. (Os04t0551200-01);
Os09g0321200	Similar to carotenoid cleavage dioxygenase. (Os09t0321200-00);
Os11g0226966	Hypothetical conserved gene. (Os11t0226966-00);
Os07g0636800	Plant disease resistance response protein family protein. (Os07t0636800-01);
Os02g0662000	RCc3 protein. (Os02t0662000-01);Oryzabase Gene Symbol Synonym(s)=RCc3%2C OsHyPRP01%2C HyP/GRP01%2C OsHyPRP1%2C HyP/GRP1%2C OsRcc3;Oryzabase Gene Name Synonym(s)=root-specific RCc3%2C hybrid proline- or glycine-rich protein 1;
Os01g0211200	Cytochrome P450 family protein. (Os01t0211200-00);
Os03g0748300	Aldose 1-epimerase family protein. (Os03t0748300-01);
Os11g0645400	Plant disease resistance response protein family protein. (Os11t0645400-01);
Os07g0624700	UMP/CMP kinase a (EC 2.7.1.48). (Os07t0624700-01);
Os01g0545100	Conserved hypothetical protein. (Os01t0545100-01);Oryzabase Gene Symbol Synonym(s)=OsMYB86-L1;
Os12g0114800	Similar to Lipid transfer protein. (Os12t0114800-01);Oryzabase Gene Symbol Synonym(s)=OsLTP1.16%2C OsLtpI.16;Oryzabase Gene Name Synonym(s)=non-specific lipid transfer protein 1.16%2C lipid transfer protein 1.16%2C type 1 non-specific lipid transfer protein 16;
Os06g0521900	Plant peroxidase domain containing protein. (Os06t0521900-00);Oryzabase Gene Symbol Synonym(s)=prx82;Oryzabase Gene Name Synonym(s)=class III peroxidase 82;
Os12g0106300	Xylan acetyltransferase%2C Resistance to bacterial leaf blight disease (Os12t0106300-01);RAP-DB Gene Symbol Synonym(s)=OsTBL1%2C TBL1;RAP-DB Gene Name Synonym(s)=trichome birefringence-like 1;Oryzabase Gene Symbol Synonym(s)=OsTBL1%2C TBL1;Oryzabase Gene Name Synonym(s)=trichome birefringence-like 1;
Os10g0323500	Similar to Beta-glucosidase. (Os10t0323500-01);CGSNL Gene Symbol=BGLU34;CGSNL Gene Name=BETA-GLUCOSIDASE 34;Oryzabase Gene Symbol Synonym(s)=Os10bglu34%2C Os10Bglu34;Oryzabase Gene Name Synonym(s)=beta-glucosidase 34;
Os03g0286500	Similar to RNA-binding region containing protein 1 (HSRNASEB) (ssDNA binding protein SEB4) (CLL-associated antigen KW-5). Splice isoform 2. (Os03t0286500-01);
Os06g0683950	Armadillo-like helical domain containing protein. (Os06t0683950-01);
Os05g0332300	Similar to CBL-interacting protein kinase 2. (Os05t0332300-01)%3BSimilar to cDNA clone:J033034P20%2C full insert sequence. (Os05t0332300-02);CGSNL Gene Symbol=CIPK18;CGSNL Gene Name=CALCINEURIN B-LIKE PROTEIN-INTERACTING PROTEIN KINASE 18;Oryzabase Gene Symbol Synonym(s)=OsCIPK18;Oryzabase Gene Name Synonym(s)=CBL-interacting protein kinase 18;
Os02g0518100	Protein of unknown function DUF803 family protein. (Os02t0518100-01);
Os07g0539400	Similar to hydrolase%2C hydrolyzing O-glycosyl compounds. (Os07t0539400-00);Oryzabase Gene Symbol Synonym(s)=Gns12;Oryzabase Gene Name Synonym(s)=beta-1%2C 3-glucanase 12;
Os08g0244500	Similar to hydrolase%2C hydrolyzing O-glycosyl compounds. (Os08t0244500-00);
Os05g0137200	Similar to P-glycoprotein ABCB5. (Os05t0137200-01)%3BSimilar to MDR-like ABC transporter. (Os05t0137200-02)%3BSimilar to MDR-like ABC transporter. (Os05t0137200-03)%3BNon-protein coding transcript. (Os05t0137200-04);CGSNL Gene Symbol=MDR3;CGSNL Gene Name=MULTIDRUG RESISTANCE 3;Oryzabase Gene Symbol Synonym(s)=OsABCB17%2C ABCB17%2C OsPGP17%2C OsMDR3%2C OsABCB17_1;Oryzabase Gene Name Synonym(s)=ABC…
Os05g0375400	Beta-glucanase precursor. (Os05t0375400-01);Oryzabase Gene Symbol Synonym(s)=OsPR2%2C Gns1%2C OsEGL1;Oryzabase Gene Name Synonym(s)=(1%2C3%3B1%2C4)-b-glucanase%2C (1%2C3%3B1%2C4)-beta-glucanase%2C pathogenesis-related gene 2%2C endo-(1%2C3%3B1%2C4)-beta-glucanase 1;
Os01g0727840	Similar to subtilase family protein. (Os01t0727840-00);Oryzabase Gene Symbol Synonym(s)=OsSub3%2C SUB3;Oryzabase Gene Name Synonym(s)=Subtilisin 3%2C SUBTILISIN 3;
Os07g0573900	Hypothetical conserved gene. (Os07t0573900-00);CGSNL Gene Symbol=AGP27;CGSNL Gene Name=ARABINOGALACTAN PROTEIN 27;Oryzabase Gene Symbol Synonym(s)=OsAGP27;Oryzabase Gene Name Synonym(s)=Arabinogalactan protein 27;
Os01g0692000	Similar to Glutathione S-transferase GSTU6. (Os01t0692000-01);CGSNL Gene Symbol=GSTU40;CGSNL Gene Name=TAU GLUTATHIONE S-TRANSFERASE 40;Oryzabase Gene Symbol Synonym(s)=OsGSTU40;
Os03g0637600	Leucine-rich repeat%2C plant specific containing protein. (Os03t0637600-02)%3BSimilar to systemin receptor SR160. (Os03t0637600-04);
Os08g0160500	MLG (mixed-linkage glucan) synthase%2C Biosynthesis of MLG (cell wall polysaccharide) (Os08t0160500-01)%3BSimilar to Cellulose synthase-like CslF6. (Os08t0160500-02);RAP-DB Gene Symbol Synonym(s)=CSLF6%2C OsCslF6%2C OsCSLF6;RAP-DB Gene Name Synonym(s)=CELLULOSE SYNTHASE LIKE F6;CGSNL Gene Symbol=CSLF6;CGSNL Gene Name=CELLULOSE SYNTHASE LIKE F6;Oryzabase Gene Symbol Synonym(s)=OsCslF6%2C OsCSLF6%2…
Os05g0391200	Protein of unknown function DUF288 domain containing protein. (Os05t0391200-01);
Os04g0109100	Concanavalin A-like lectin/glucanase domain containing protein. (Os04t0109100-01);CGSNL Gene Symbol=RLCK125;CGSNL Gene Name=RECEPTOR-LIKE CYTOPLASMIC KINASE 125;Oryzabase Gene Symbol Synonym(s)=OsRLCK125;Oryzabase Gene Name Synonym(s)=Receptor-like Cytoplasmic Kinase 125;
Os03g0836800	Similar to IAA-amino acid hydrolase 1 (EC 3.5.1.-). (Os03t0836800-01);
Os10g0320100	Similar to Flavonoid 3'-monooxygenase (EC 1.14.13.21) (Flavonoid 3'-hydroxylase) (Cytochrome P450 75B2). (Os10t0320100-01);CGSNL Gene Symbol=F3'H;CGSNL Gene Name=FLAVONOID 3'-HYDROXYLASE;Oryzabase Gene Symbol Synonym(s)=OsF3'H%2C OsCYP75B3%2C CYP75B3;Oryzabase Gene Name Synonym(s)=sativa flavonoid 3'-hydroxylase%2C Flavanone 3'-hydroxylase%2C P-450 75B3%2C Cytochrome P450 75B3;
Os07g0294100	Similar to NB-ARC domain containing protein. (Os07t0294100-00);
Os04g0652700	Similar to Nuclease PA3. (Os04t0652700-01)%3BSimilar to nuclease PA3. (Os04t0652700-02);
Os04g0460400	Uncharacterised protein family UPF0497%2C trans-membrane plant subgroup domain containing protein. (Os04t0460400-00);
Os12g0637200	Similar to Purple acid phosphatase. (Os12t0637200-01);CGSNL Gene Symbol=PAP10D;CGSNL Gene Name=PURPLE ACID PHOSPHATASE 10D;Oryzabase Gene Symbol Synonym(s)=OsPAP10d;Oryzabase Gene Name Synonym(s)=purple acid phosphatase 10d;
Os07g0201800	UDP-glucuronosyl/UDP-glucosyltransferase domain containing protein. (Os07t0201800-00);
Os10g0467800	Secondary wall-specific cellulose synthase%2C Secondary cell wall formation (Os10t0467800-01);RAP-DB Gene Symbol Synonym(s)=CESA7%2C OsCesA7%2C OsCESA7%2C OS_CESA07%2C OsCesA 7%2C CesA7;RAP-DB Gene Name Synonym(s)=CELLULOSE SYNTHASE A7%2C Cellulose synthase A catalytic subunit 7 [UDP-forming]%2C Cellulose synthase A catalytic subunit 7;CGSNL Gene Symbol=CESA7;CGSNL Gene Name=CELLULOSE SYNTHASE A7…
Os09g0458300	Leucine-rich repeat%2C N-terminal domain containing protein. (Os09t0458300-01);
Os04g0154800	Protein of unknown function DUF594 family protein. (Os04t0154800-01);
Os11g0249400	Similar to Polygalacturonase family protein%2C expressed. (Os11t0249400-00);
Os12g0608700	Gnk2-homologous domain domain containing protein. (Os12t0608700-00);
Os05g0583600	Similar to ovate protein. (Os05t0583600-01);CGSNL Gene Symbol=WRKY83;CGSNL Gene Name=WRKY GENE 83;Oryzabase Gene Symbol Synonym(s)=OsWRKY83;
Os01g0850700	Similar to Laccase-7. (Os01t0850700-01)%3BCupredoxin domain containing protein. (Os01t0850700-02);CGSNL Gene Symbol=LAC8;CGSNL Gene Name=LACCASE 8;Oryzabase Gene Symbol Synonym(s)=OsLAC8;Oryzabase Gene Name Synonym(s)=laccase 8;
Os07g0101800	Hypothetical conserved gene. (Os07t0101800-00);
Os02g0269200	Dynein light chain%2C type 1 family protein. (Os02t0269200-01);
Os03g0687000	Similar to predicted protein. (Os03t0687000-01)%3BNitrate transporter%2C Acquisition and long-distance transport of nitrate (Os03t0687000-02);RAP-DB Gene Symbol Synonym(s)=OsNPF2.4%2C NPF2.4;RAP-DB Gene Name Synonym(s)=NRT1/PTR family 2.4%2C NO3-/peptide transporter family 2.4;Oryzabase Gene Symbol Synonym(s)=OsNPF2.4%2C NPF2.4;Oryzabase Gene Name Synonym(s)=NRT1/PTR family 2.4%2C NO3-/peptide tr…
Os11g0222000	Regulator of chromosome condensation/beta-lactamase-inhibitor protein II domain containing protein. (Os11t0222000-01);Oryzabase Gene Symbol Synonym(s)=OsCRR4;Oryzabase Gene Name Synonym(s)=CRINKLY4-RELATED protein 4;
Os04g0545100	Engulfment and cell motility%2C ELM domain containing protein. (Os04t0545100-01);Oryzabase Gene Symbol Synonym(s)=OsSTA128;
Os12g0443500	Similar to UDP-glucose 6-dehydrogenase (EC 1.1.1.22) (UDP-Glc dehydrogenase) (UDP-GlcDH) (UDPGDH). (Os12t0443500-01);
Os02g0457500	Ankyrin repeat containing protein. (Os02t0457500-01);
Os03g0781700	Reticulon family protein. (Os03t0781700-01);
Os01g0118400	Similar to HGA6. (Os01t0118400-01);
Os01g0859200	Alpha/beta hydrolase fold-1 domain containing protein. (Os01t0859200-01)%3BConserved hypothetical protein. (Os01t0859200-02)%3BAlpha/beta hydrolase fold-1 domain containing protein. (Os01t0859200-03);
Os05g0123200	Similar to IQD1. (Os05t0123200-01)%3BIQ calmodulin-binding region domain containing protein. (Os05t0123200-02)%3BSimilar to IQD1. (Os05t0123200-03);
Os05g0123100	Glycosyl transferase%2C family 43 protein. (Os05t0123100-01);Oryzabase Gene Symbol Synonym(s)=OsGT43A%2C GT43A;Oryzabase Gene Name Synonym(s)=glycosyltransferase family GT43 member A;
Os12g0164600	Protein of unknown function DUF793 family protein. (Os12t0164600-00);Oryzabase Gene Symbol Synonym(s)=OsSTA274;
Os01g0253500	Conserved hypothetical protein. (Os01t0253500-01);
Os11g0111900	BTB domain containing protein. (Os11t0111900-01);
Os12g0263050	Similar to Glutathione synthase. (Os12t0263050-00);
Os10g0439800	Similar to H0813E03.1 protein. (Os10t0439800-00);CGSNL Gene Symbol=CYP71Z4;CGSNL Gene Name=P-450 71Z4;Oryzabase Gene Symbol Synonym(s)=Oscyp71Z4;Oryzabase Gene Name Synonym(s)=Cytochrome P450 71Z4;
Os02g0567100	Thioredoxin domain 2 containing protein. (Os02t0567100-01);
Os02g0106600	Zinc finger%2C RING/FYVE/PHD-type domain containing protein. (Os02t0106600-01);
Os07g0197100	Similar to Hexokinase-4%2C chloroplastic. (Os07t0197100-01);CGSNL Gene Symbol=HXK4;CGSNL Gene Name=HEXOKINASE-4;Oryzabase Gene Symbol Synonym(s)=OsHXK4;Oryzabase Gene Name Synonym(s)=Hexokinase 4;
Os01g0722300	Myb transcription factor domain containing protein. (Os01t0722300-01);
Os05g0563000	No apical meristem (NAM) protein domain containing protein. (Os05t0563000-01);CGSNL Gene Symbol=NAC62;CGSNL Gene Name=NAC DOMAIN-CONTAINING PROTEIN 62;Oryzabase Gene Symbol Synonym(s)=ONAC062%2C ONAC62%2C OsSND2%2C SND2;Oryzabase Gene Name Synonym(s)=NAC domain-containing protein 062%2C NAC domain-containing protein 62%2C SECONDARY WALL-ASSOCIATED NAC DOMAIN PROTEIN2%2C SECONDARY WALL-ASSOCIATED …
Os02g0236600	Peroxidase P7 (EC 1.11.1.7) (TP7). (Os02t0236600-01);Oryzabase Gene Symbol Synonym(s)=prx27;Oryzabase Gene Name Synonym(s)=class III peroxidase 27;
Os03g0250200	TB2/DP1 and HVA22 related protein family protein. (Os03t0250200-01)%3BSimilar to TB2/DP1%2C HVA22 family protein%2C expressed. (Os03t0250200-02);
Os03g0113500	Conserved hypothetical protein. (Os03t0113500-01);
Os08g0489300	Methyladenine glycosylase domain containing protein. (Os08t0489300-01)%3BSimilar to GMP synthase. (Os08t0489300-02)%3BSimilar to GMP synthase. (Os08t0489300-03);Oryzabase Gene Symbol Synonym(s)=TagI;
Os05g0413200	Beta-tubulin %2C Responseto gebberellin (GA) and brassinolide (BL) (Os05t0413200-01);RAP-DB Gene Symbol Synonym(s)=TUB6%2C OsTUB6%2C TUBB6;RAP-DB Gene Name Synonym(s)=BETA-TUBULIN 6%2C beta tubulin 6%2C Tubulin beta-6 chain%2C Beta-6-tubulin;CGSNL Gene Symbol=TUB6;CGSNL Gene Name=BETA-TUBULIN 6;Oryzabase Gene Symbol Synonym(s)=OsTUB6%2C TUBB6;Oryzabase Gene Name Synonym(s)=beta tubulin 6%2C Tubul…
Os04g0472200	Similar to H0418A01.11 protein. (Os04t0472200-01);CGSNL Gene Symbol=FLA13;CGSNL Gene Name=FASCICLIN-LIKE ARABINOGALACTAN PROTEIN 13;Oryzabase Gene Symbol Synonym(s)=OsFLA13;Oryzabase Gene Name Synonym(s)=fasciclin-like AGP 13%2C fasciclin-like arabinogalactan protein 13;
Os03g0858600	Protein of unknown function DUF668 family protein. (Os03t0858600-01);
Os03g0751600	Similar to Circumsporozoite protein. (Os03t0751600-01)%3BSimilar to Circumsporozoite protein. (Os03t0751600-02);
Os08g0553100	Hypothetical conserved gene. (Os08t0553100-00);
Os01g0249700	Heavy metal-associated domain%2C HMA domain containing protein. (Os01t0249700-00);
Os10g0398600	Similar to cDNA clone:J013004F22%2C full insert sequence. (Os10t0398600-01);
Os04g0472300	PLC-like phosphodiesterase%2C TIM beta/alpha-barrel domain domain containing protein. (Os04t0472300-01)%3BHypothetical conserved gene. (Os04t0472300-02);
Os02g0529800	Cytochrome P450 family protein. (Os02t0529800-00);CGSNL Gene Symbol=CYP71Z5;CGSNL Gene Name=P-450 71Z5;Oryzabase Gene Symbol Synonym(s)=Oscyp71Z5;Oryzabase Gene Name Synonym(s)=Cytochrome P450 71Z5;
Os03g0267000	Low molecular mass heat shock protein Oshsp18.0. (Os03t0267000-00);CGSNL Gene Symbol=HSP18.0;CGSNL Gene Name=18.0-KD CLASS I HEAT SHOCK PROTEIN;Oryzabase Gene Symbol Synonym(s)=OsHSP18.0-CI%2C HSP18.0-CI%2C HSP18.0%2C OsHsp18.0%2C OsHSP18.0%2C Oshsp18.0%2C OsSHSP1%2C OsMSR3%2C OsHSP20%2C OsHSP18.6;Oryzabase Gene Name Synonym(s)=18.0 kDa class I heat shock protein%2C 18.0 kDa heat shock protein%2C…
Os01g0257100	Rapid ALkalinization Factor family protein. (Os01t0257100-01);CGSNL Gene Symbol=RALF5;CGSNL Gene Name=RAPID ALKALIZATION FACTOR 5;Oryzabase Gene Symbol Synonym(s)=OsRALF-5%2C OsRALF5%2C RALF-5;Oryzabase Gene Name Synonym(s)=Rapid alkalization factor 5;
Os01g0638000	UDP-glucuronosyl/UDP-glucosyltransferase family protein. (Os01t0638000-01);
Os01g0282800	Similar to Tubulin beta-5 chain (Beta-5 tubulin). (Os01t0282800-02);CGSNL Gene Symbol=TUB1;CGSNL Gene Name=BETA-TUBULIN 1;Oryzabase Gene Symbol Synonym(s)=OsTUB1%2C TUBB1%2C OSTB-34;Oryzabase Gene Name Synonym(s)=beta tubulin 1%2C Tubulin beta-1 chain%2C Beta-1-tubulin;
Os03g0305800	Galactosyl transferase family protein. (Os03t0305800-02);Oryzabase Gene Symbol Synonym(s)=OsGT4;Oryzabase Gene Name Synonym(s)=glycosyltransferase 4;
Os01g0756200	Similar to VirE2-interacting protein VIP1. (Os01t0756200-01);CGSNL Gene Symbol=BZIP6;CGSNL Gene Name=b-ZIP TRANSCRIPTION FACTOR 6;Oryzabase Gene Symbol Synonym(s)=OsbZIP06%2C OsbZIP6;Oryzabase Gene Name Synonym(s)=b-ZIP transcription factor 06;
Os04g0450701	Hypothetical protein. (Os04t0450701-00);CGSNL Gene Symbol=AGP4;CGSNL Gene Name=ARABINOGALACTAN PROTEIN 4;Oryzabase Gene Symbol Synonym(s)=OsAGP4;Oryzabase Gene Name Synonym(s)=Arabinogalactan protein 4;
Os11g0643800	Similar to Sugar transporter family protein%2C expressed. (Os11t0643800-01);
Os02g0715300	Conserved hypothetical protein. (Os02t0715300-01)%3BConserved hypothetical protein. (Os02t0715300-02);
Os05g0319700	Similar to Protein kinase-like protein (Fragment). (Os05t0319700-01);
Os01g0263000	Similar to Peroxidase. (Os01t0263000-00);Oryzabase Gene Symbol Synonym(s)=prx5;Oryzabase Gene Name Synonym(s)=class III peroxidase 5;
Os03g0131900	Chloroplast signal recognition particle 43 KD protein%2C Chloroplast development and photosynthesis (Os03t0131900-01);RAP-DB Gene Symbol Synonym(s)=OscpSRP43%2C cpSRP43;RAP-DB Gene Name Synonym(s)=Chloroplast Signal Recognition Particle 43%2C chloroplast signal recognition particle 43 KD protein;Oryzabase Gene Symbol Synonym(s)=OscpSRP43%2C cpSRP43;Oryzabase Gene Name Synonym(s)=Chloroplast Signa…
Os06g0707733	Disease resistance protein domain containing protein. (Os06t0707733-00);
Os06g0157000	Esterase%2C SGNH hydrolase-type domain containing protein. (Os06t0157000-01);CGSNL Gene Symbol=GELP79;CGSNL Gene Name=GDSL ESTERASE/LIPASE PROTEIN 79;Oryzabase Gene Symbol Synonym(s)=OsGELP79;Oryzabase Gene Name Synonym(s)=GDSL esterase/lipase protein 79;
Os01g0750300	Similar to Cellulose synthase (Fragment). (Os01t0750300-01)%3BSimilar to cDNA clone:J023093O20%2C full insert sequence. (Os01t0750300-02)%3BSimilar to cDNA clone:J023093O20%2C full insert sequence. (Os01t0750300-03);CGSNL Gene Symbol=BC7;CGSNL Gene Name=BRITTLE CULM 7;Oryzabase Gene Symbol Synonym(s)=OsCesA4%2C OsCESA4%2C CESA4%2C OS_CESA04%2C BC11%2C bc7t%2C Bc7(t)%2C bc-7%2C OsCesA 4%2C CesA4;O…
Os03g0431100	Conserved hypothetical protein. (Os03t0431100-01);
Os07g0666900	Vacuolar Na+/H+ antiporter%2C Salt tolerance (Os07t0666900-01)%3BSimilar to Sodium/hydrogen exchanger. (Os07t0666900-02);RAP-DB Gene Symbol Synonym(s)=NHX1%2C OsNHX1;RAP-DB Gene Name Synonym(s)=NA+/H+ ANTIPORTER%2C Na+/H+ antiporter%2C NHX-type antiporter 1;CGSNL Gene Symbol=NHX1;CGSNL Gene Name=NA+/H+ ANTIPORTER;Oryzabase Gene Symbol Synonym(s)=OsNHX1;Oryzabase Gene Name Synonym(s)=Na+/H+ antipo…
Os03g0138700	TGF-beta receptor%2C type I/II extracellular region family protein. (Os03t0138700-01);
Os10g0137300	Similar to BLN1-1. (Os10t0137300-00);
Os11g0569500	Similar to Receptor kinase-like protein. (Os11t0569500-01);
Os07g0148200	Similar to Flavonol 3-O-glucosyltransferase (EC 2.4.1.91) (UDP-glucose flavonoid 3-O-glucosyltransferase) (Bronze-1) (Bz-McC allele). (Os07t0148200-01);
Os06g0680500	Similar to Glutamate receptor 3.4 precursor (Ligand-gated ion channel 3.4) (AtGLR4). Splice isoform 2. (Os06t0680500-01);Oryzabase Gene Symbol Synonym(s)=OsGLR3.5%2C GLR3.5%2C OsGLR3.3%2C GLR3.3;Oryzabase Gene Name Synonym(s)=Glutamate receptor homolog 3.5%2C GLUTAMATE RECEPTOR-LIKE 3.3;
Os06g0157125	Hypothetical protein. (Os06t0157125-00);
Os08g0124700	Similar to Resistance protein candidate (Fragment). (Os08t0124700-01);
Os01g0329900	Similar to Lipase homolog (Fragment). (Os01t0329900-01)%3BHypothetical conserved gene. (Os01t0329900-02);CGSNL Gene Symbol=GELP14;CGSNL Gene Name=GDSL ESTERASE/LIPASE PROTEIN 14;Oryzabase Gene Symbol Synonym(s)=OsGELP14;Oryzabase Gene Name Synonym(s)=GDSL esterase/lipase protein 14;
Os07g0538700	Hypothetical conserved gene. (Os07t0538700-01);
Os10g0532600	Protein of unknown function DUF623%2C plant domain containing protein. (Os10t0532600-01);Oryzabase Gene Symbol Synonym(s)=OsOFP17%2C OsOFP27;Oryzabase Gene Name Synonym(s)=OVATE family protein 17%2C ovate family protein 27%2C OVATE-domain containing protein 27;
Os12g0507400	Conserved hypothetical protein. (Os12t0507400-00);
Os04g0408600	Protein of unknown function DUF662 family protein. (Os04t0408600-01);
Os07g0601600	Similar to VEP1 (VEIN PATTERNING 1)%3B binding / catalytic. (Os07t0601600-00);Oryzabase Gene Name Synonym(s)=NAD dependent epimerase/dehydratase;
Os05g0159300	Similar to Alpha-L-fucosidase 2. (Os05t0159300-01);CGSNL Gene Symbol=GELP62;CGSNL Gene Name=GDSL ESTERASE/LIPASE PROTEIN 62;Oryzabase Gene Symbol Synonym(s)=OsGELP62%2C OsGELP62a%2C OsGELP62b%2C OsGELP62c;Oryzabase Gene Name Synonym(s)=GDSL esterase/lipase protein 62;
Os01g0294700	Haem peroxidase%2C plant/fungal/bacterial family protein. (Os01t0294700-01);Oryzabase Gene Symbol Synonym(s)=OsPOD%2C prx11;Oryzabase Gene Name Synonym(s)=peroxidase%2C class III peroxidase 11;
Os09g0560600	Protein of unknown function DUF284%2C transmembrane eukaryotic family protein. (Os09t0560600-01);
Os04g0110200	Similar to H0201G08.7 protein. (Os04t0110200-01);
Os08g0374800	Similar to UDP-galactose 4-epimerase-like protein. (Os08t0374800-01);Oryzabase Gene Symbol Synonym(s)=OsUGE2;Oryzabase Gene Name Synonym(s)=UDP-glucose epimerase 2;
Os11g0107000	Xylan acetyltransferase%2C Resistance to bacterial leaf blight disease (Os11t0107000-01);RAP-DB Gene Symbol Synonym(s)=OsTBL2%2C TBL2;RAP-DB Gene Name Synonym(s)=trichome birefringence-like 2;Oryzabase Gene Symbol Synonym(s)=OsTBL2%2C TBL2;Oryzabase Gene Name Synonym(s)=trichome birefringence-like 2;
Os11g0247000	Similar to Auxin-inducible protein. (Os11t0247000-01)%3BSimilar to Auxin-inducible protein. (Os11t0247000-02);Oryzabase Gene Symbol Synonym(s)=ARGOS;
Os01g0669100	S-domain receptor-like kinase%2C OsPR1b-interacting factor%2C Resistance protein%2C Grain yield%2C Disease resistance (Os01t0669100-01)%3BSimilar to Resistance protein candidate (Fragment). (Os01t0669100-02);RAP-DB Gene Symbol Synonym(s)=OsLSK1%2C LSK1;RAP-DB Gene Name Synonym(s)=Large spike S-domain receptor like Kinase 1;Oryzabase Gene Symbol Synonym(s)=OsLSK1%2C LSK1;Oryzabase Gene Name Synony…
Os01g0692100	Glutathione S-transferase%2C C-terminal-like domain containing protein. (Os01t0692100-01);CGSNL Gene Symbol=GSTU39;CGSNL Gene Name=TAU GLUTATHIONE S-TRANSFERASE 39;Oryzabase Gene Symbol Synonym(s)=OsGSTU39;
Os04g0572500	Similar to OSIGBa0147H17.2 protein. (Os04t0572500-00);
Os06g0537600	Zinc finger%2C RING/FYVE/PHD-type domain containing protein. (Os06t0537600-01);
Os09g0518750	Conserved hypothetical protein. (Os09t0518750-00);
Os04g0552200	Beta-expansin 5. (Os04t0552200-00);CGSNL Gene Symbol=EXPB5;CGSNL Gene Name=BETA-EXPANSIN 5;Oryzabase Gene Symbol Synonym(s)=OxEXPB5%2C osaEXPb1.19;Oryzabase Gene Name Synonym(s)=expansin B5%2C Expansin-B5%2C Beta-expansin-5;
Os11g0666100	Similar to Receptor kinase-like protein. (Os11t0666100-01);
Os08g0561500	Similar to nodulin-like protein 5NG4. (Os08t0561500-01);CGSNL Gene Symbol=UMAMIT12;CGSNL Gene Name=USUALLY MULTIPLE ACIDS MOVE IN AND OUT TRANSPORTER 12;Oryzabase Gene Symbol Synonym(s)=OsUMAMIT12;Oryzabase Gene Name Synonym(s)=Usually Multiple Acids Move In and out Transporter 12;
Os12g0149000	Protein of unknown function DUF868%2C plant domain containing protein. (Os12t0149000-01);
Os01g0631700	Similar to Ser Thr specific protein kinase-like protein. (Os01t0631700-01);
Os03g0266900	Low molecular mass heat shock protein Oshsp17.3. (Os03t0266900-02);CGSNL Gene Symbol=HSP17.3;CGSNL Gene Name=17.3 KDA CLASS I HEAT SHOCK PROTEIN;Oryzabase Gene Symbol Synonym(s)=OsHsp17.3%2C OsHSP17.3%2C Oshsp17.3;Oryzabase Gene Name Synonym(s)=17.3 kDa class I heat shock protein%2C 17.3 kDa heat shock protein%2C 17.3-kD class I heat shock protein;
Os11g0108800	Similar to Protein kinase domain containing protein%2C expressed. (Os11t0108800-00);
Os01g0931100	Conserved hypothetical protein. (Os01t0931100-01)%3BProtein of unknown function DUF1624 domain containing protein. (Os01t0931100-02);
Os07g0671100	Hypothetical conserved gene. (Os07t0671100-01);
Os04g0432300	Similar to 4-alpha-L-fucosyltransferase. (Os04t0432300-00);
Os02g0633300	EspB-like protein. (Os02t0633300-01);CGSNL Gene Symbol=YSL14;CGSNL Gene Name=YELLOW STRIP-LIKE GENE 14;Oryzabase Gene Symbol Synonym(s)=OsYSL14%2C OsYs5;Oryzabase Gene Name Synonym(s)=rice YSL (yellow stripe-like) gene 14%2C Probable metal-nicotianamine transporter YSL14%2C Protein YELLOW STRIPE LIKE 14%2C yellow stripe 1-like transporter 14;
Os05g0165200	Similar to predicted protein. (Os05t0165200-00);
Os03g0717200	Cytochrome b561 family protein. (Os03t0717200-00);
Os07g0112700	Cupredoxin domain containing protein. (Os07t0112700-01);CGSNL Gene Symbol=ENODL19;CGSNL Gene Name=EARLY NODULIN LIKE PROTEIN 19;Oryzabase Gene Symbol Synonym(s)=OsENODL19;Oryzabase Gene Name Synonym(s)=early nodulin-like protein 19;
Os05g0567200	Similar to WRKY transcription factor 43. (Os05t0567200-00);CGSNL Gene Symbol=WRKY43;CGSNL Gene Name=WRKY GENE 43;Oryzabase Gene Symbol Synonym(s)=OsWRKY43;Oryzabase Gene Name Synonym(s)=Rice WRKY gene43;
Os01g0727800	Peptidase S8%2C subtilisin-related domain containing protein. (Os01t0727800-01);Oryzabase Gene Symbol Synonym(s)=OsSub3%2C SUB3;Oryzabase Gene Name Synonym(s)=Subtilisin 3%2C SUBTILISIN 3;
Os01g0946500	Similar to Glucan endo-1%2C3-beta-glucosidase GV (EC 3.2.1.39) ((1->3)-beta-glucan endohydrolase GV) ((1->3)-beta-glucanase isoenzyme GV) (Beta-1%2C3- endoglucanase GV). (Os01t0946500-01);
Os04g0533300	Similar to Remorin (pp34). (Os04t0533300-01)%3BSimilar to remorin. (Os04t0533300-02);CGSNL Gene Symbol=REM1.5;CGSNL Gene Name=REMORIN 1.5;Oryzabase Gene Symbol Synonym(s)=OsREM1.5;Oryzabase Gene Name Synonym(s)=remorin1%2C remorin 1%2C Remorin 1.5%2C remorin group 1 member 5;
Os05g0114000	Similar to PRLI-interacting factor F (Fragment). (Os05t0114000-01);
Os09g0422500	Cellulose synthase A catalytic subunit 9%2C Cell wall biosynthesis and plant growth (Os09t0422500-01);RAP-DB Gene Symbol Synonym(s)=BC6%2C Bc6*%2C Bc6%2C OsCesA9%2C CESA9%2C OsCESA9%2C OS_CESA09%2C OsCesA 9%2C CesA9;RAP-DB Gene Name Synonym(s)=BRITTLE CULM 6%2C Brittle culm6%2C Brittle culm 6%2C Brittle culm-6%2C Cellulose synthase A catalytic subunit 9 [UDP-forming]%2C Cellulose synthase A catal…
Os05g0116000	Cupin%2C RmlC-type domain containing protein. (Os05t0116000-01)%3BCupin%2C RmlC-type domain containing protein. (Os05t0116000-02);
Os09g0322500	Hypothetical conserved gene. (Os09t0322500-01);
Os12g0175400	Similar to OSMYB2. (Os12t0175400-01);Oryzabase Gene Symbol Synonym(s)=R2R3-MYB;
Os03g0733200	Non-protein coding transcript. (Os03t0733200-00);
Os06g0647400	Similar to Lysosomal Pro-X carboxypeptidase. (Os06t0647400-02);Oryzabase Gene Symbol Synonym(s)=OsProCP2%2C PROCP2;Oryzabase Gene Name Synonym(s)=Lysosomal Pro-x Carboxypeptidase 2%2C LYSOSOMAL PRO-X CARBOXYPEPTIDASE 2;
Os01g0265100	Similar to ADP-ribosylation factor. (Os01t0265100-01);CGSNL Gene Symbol=ARFA1E;CGSNL Gene Name=ADP-RIBOSYLATION FACTOR A1E;Oryzabase Gene Symbol Synonym(s)=OsARFA1e%2C ARFA1e;Oryzabase Gene Name Synonym(s)=ADP-ribosylation factor A1e;
Os08g0492000	Similar to Glutathione transporter. (Os08t0492000-01);Oryzabase Gene Symbol Synonym(s)=OsOPT9;Oryzabase Gene Name Synonym(s)=Oligopeptide transporter 9;
Os02g0590400	Lecithin:cholesterol acyltransferase family protein. (Os02t0590400-01)%3BLecithin:cholesterol acyltransferase family protein. (Os02t0590400-02)%3BLecithin:cholesterol acyltransferase family protein. (Os02t0590400-03);
Os10g0200700	Conserved hypothetical protein. (Os10t0200700-01);
Os10g0422800	Protein of unknown function DUF1677%2C plant domain containing protein. (Os10t0422800-01);
Os02g0741700	Conserved hypothetical protein. (Os02t0741700-01);
Os10g0330000	Conserved hypothetical protein. (Os10t0330000-01);
Os04g0590900	Similar to RING-H2 finger protein ATL1B. (Os04t0590900-01);
Os01g0179600	UDP-glucuronosyl/UDP-glucosyltransferase family protein. (Os01t0179600-01);
Os09g0425400	Hypothetical protein. (Os09t0425400-00);
Os04g0495900	Hypothetical protein. (Os04t0495900-01);
Os01g0938200	Similar to RNA-binding protein BRUNOL5 (Fragment). (Os01t0938200-01);
Os05g0136200	Serine/threonine protein kinase domain containing protein. (Os05t0136200-01)%3BSerine/threonine protein kinase domain containing protein. (Os05t0136200-02);CGSNL Gene Symbol=CIPK17;CGSNL Gene Name=CALCINEURIN B-LIKE PROTEIN-INTERACTING PROTEIN KINASE 17;Oryzabase Gene Symbol Synonym(s)=OsCIPK17;Oryzabase Gene Name Synonym(s)=CBL-interacting protein kinase 17;
Os09g0482761	Conserved hypothetical protein. (Os09t0482761-00);
Os03g0857400	tRNA-binding arm domain containing protein. (Os03t0857400-01);
Os01g0177900	ATP-binding cassette transporter%2C Cuticle formation%2C Defense response (Os01t0177900-01)%3BSimilar to Pleiotropic drug resistance protein 6. (Os01t0177900-02);RAP-DB Gene Symbol Synonym(s)=PDR6%2C OsPDR6%2C OsABCG31%2C OsABCG31_1;RAP-DB Gene Name Synonym(s)=PLEIOTROPIC DRUG RESISTANCE 6%2C sativa pleiotropic drug resistance 6%2C Pleiotropic drug resistance protein 6%2C ABC transporter superfam…
Os02g0623600	Similar to OSIGBa0145M07.8 protein. (Os02t0623600-01);CGSNL Gene Symbol=WAK12;CGSNL Gene Name=WALL-ASSOCIATED KINASE GENE 12;Oryzabase Gene Symbol Synonym(s)=OsWAK12%2C OsRLCK75%2C RLCK75;Oryzabase Gene Name Synonym(s)=Receptor-like Cytoplasmic Kinase 75;
Os09g0491100	Similar to Beta-primeverosidase (EC 3.2.1.149). (Os09t0491100-01)%3BSimilar to Beta-glucosidase isozyme 2. (Os09t0491100-02)%3BSimilar to Beta-glucosidase 30. (Os09t0491100-03);CGSNL Gene Symbol=BGLU30;CGSNL Gene Name=BETA-GLUCOSIDASE 30;Oryzabase Gene Symbol Synonym(s)=Os9bglu30%2C OsBGlu30%2C bglu 2%2C bglu2%2C BGlu2;Oryzabase Gene Name Synonym(s)=beta-glucosidase 30;
Os06g0194000	AP2/ERF transcription factor%2C Drought resistance%2C Control of lignin biosynthesis (Os06t0194000-01)%3BSimilar to Ethylene-responsive transcription factor 3 (Ethylene-responsive element binding factor 3 homolog) (EREBP-5) (NtERF5). (Os06t0194000-02);RAP-DB Gene Symbol Synonym(s)=ERF71%2C OsERF#071%2C OsERF071%2C OsERF71%2C AP2/EREBP#124%2C AP2/EREBP124%2C OsERF15;RAP-DB Gene Name Synonym(s)=ETH…
Os04g0495400	DOMON domain containing protein. (Os04t0495400-01);
Os10g0403000	Cytochrome P450 protein%2C CYP78A11%2C Regulation of leaf initiation rate and vegetative-reproductive phase change (Os10t0403000-01);RAP-DB Gene Symbol Synonym(s)=PLA1%2C pla1%2C plt1%2C CYP78A11;RAP-DB Gene Name Synonym(s)=PLASTOCHRON 1%2C plastochron1%2C plastochron 1%2C plastochron-1%2C Cytochrome P450 78A11%2C Protein PLASTOCHRON1;CGSNL Gene Symbol=PLA1;CGSNL Gene Name=PLASTOCHRON 1;Oryzabase…
Os07g0634900	Hypothetical conserved gene. (Os07t0634900-00);Oryzabase Gene Symbol Synonym(s)=OsMYB86;Oryzabase Gene Name Synonym(s)=myb transcription factor 86%2C transcription factor MYB86;
Os07g0150100	Protein of unknown function DUF221 domain containing protein. (Os07t0150100-01);CGSNL Gene Symbol=ERD4;CGSNL Gene Name=EARLY RESPONSIVE TO DEHYDRATION 4;Oryzabase Gene Symbol Synonym(s)=OsOSCA3.1%2C OSCA3.1%2C OsIOSCA3.1%2C OsERD4;Oryzabase Gene Name Synonym(s)=Hyperosmolality-gated calcium-permeable channel 3.1%2C Early Responsive to Dehydration 4;
Os05g0121900	Similar to Phosphate/phosphoenolpyruvate translocator protein-like. (Os05t0121900-00);
Os10g0552300	Conserved hypothetical protein. (Os10t0552300-01);Oryzabase Gene Symbol Synonym(s)=OsHyPRP17%2C HyP/GRP17;Oryzabase Gene Name Synonym(s)=hybrid proline- or glycine-rich protein 17;
Os01g0285300	Myb transcription factor domain containing protein. (Os01t0285300-01);Oryzabase Gene Symbol Synonym(s)=OsMYB55/61%2C OsMYB55%2C MYB55%2C OsMYB61%2C MYB61;Oryzabase Gene Name Synonym(s)=myb transcription factor 55/61%2C transcription factor MYB55/61;
Os08g0101900	UPF0497 membrane protein 2. (Os08t0101900-00);
Os03g0150800	Pi transporter%2C Pi homeostasis%2C Selenite uptake (Os03t0150800-01);RAP-DB Gene Symbol Synonym(s)=PT2%2C OsPT2%2C PTH1-2%2C OsPht1%3B2;RAP-DB Gene Name Synonym(s)=PHOSPHATE TRANSPORTER 2%2C High affinity phosphate transporter 2%2C Inorganic phosphate transporter 1-2;CGSNL Gene Symbol=PT2;CGSNL Gene Name=PHOSPHATE TRANSPORTER 2;Oryzabase Gene Symbol Synonym(s)=OsPT2%2C PTH1-2%2C OsPht1%3B2;Oryza…
Os03g0817800	Protein of unknown function DUF231 domain containing protein. (Os03t0817800-01)%3BConserved hypothetical protein. (Os03t0817800-02)%3BProtein of unknown function DUF231 domain containing protein. (Os03t0817800-03);Oryzabase Gene Symbol Synonym(s)=OsTBL6%2C TBL6;Oryzabase Gene Name Synonym(s)=trichome birefringence-like 6;
Os11g0131900	Similar to Arabinoxylan arabinofuranohydrolase isoenzyme AXAH-II. (Os11t0131900-01)%3BSimilar to alpha-N-arabinofuranosidase A. (Os11t0131900-02);Oryzabase Gene Symbol Synonym(s)=OsARAF3;Oryzabase Gene Name Synonym(s)=Arabinofuranosidase 3;
Os06g0223900	Non-protein coding transcript. (Os06t0223900-01);
Os09g0437100	Similar to SAUR33-auxin-responsive SAUR family member. (Os09t0437100-00);CGSNL Gene Symbol=SAUR37;CGSNL Gene Name=SMALL AUXIN-UP RNA 37;Oryzabase Gene Symbol Synonym(s)=OsSAUR37;Oryzabase Gene Name Synonym(s)=Small auxin-up RNA 37;
Os09g0378700	Similar to ubiquitin-protein ligase. (Os09t0378700-00);Oryzabase Gene Symbol Synonym(s)=OsPUB6;Oryzabase Gene Name Synonym(s)=plant U-box-containing protein 6%2C U-box protein 6;
Os05g0231100	Hypothetical conserved gene. (Os05t0231100-00);
Os11g0215100	Plant disease resistance response protein family protein. (Os11t0215100-01);
Os03g0767600	BTB domain containing protein. (Os03t0767600-01);
Os06g0522300	Haem peroxidase family protein. (Os06t0522300-01);Oryzabase Gene Symbol Synonym(s)=prx81;Oryzabase Gene Name Synonym(s)=class III peroxidase 81;
Os02g0278700	Similar to Kaurene synthase A (Fragment). (Os02t0278700-01);CGSNL Gene Symbol=CPS1;CGSNL Gene Name=ENT-COPALYL DIPHOSPHATE SYNTHASE 1;Oryzabase Gene Symbol Synonym(s)=OsCPS1%2C OsCPS1ent%2C OsCPS%2C Os CPS1%2C OsTPS4;Oryzabase Gene Name Synonym(s)=rice ent-copalyl diphosphate (CDP) synthase1%2C ent-copalyl diphosphate synthase 1%2C "Ent-copalyl diphosphate synthase 1%2C chloroplastic"%2C Ent-CDP …
Os05g0582000	Plant Basic Secretory Protein domain containing protein. (Os05t0582000-01);
Os01g0541800	MtN3 and saliva related transmembrane protein family protein. (Os01t0541800-01);CGSNL Gene Symbol=SWEET2A;CGSNL Gene Name=SWEET2A;Oryzabase Gene Symbol Synonym(s)=OsSWEET2a%2C SWEET2a;
Os07g0100900	Legume lectin%2C beta domain containing protein. (Os07t0100900-01);
Os06g0695300	Haem peroxidase%2C plant/fungal/bacterial family protein. (Os06t0695300-01);Oryzabase Gene Symbol Synonym(s)=prx92;Oryzabase Gene Name Synonym(s)=class III peroxidase 92;
Os05g0550250	Similar to seed maturation protein. (Os05t0550250-00);
Os07g0643800	Similar to Dirigent protein. (Os07t0643800-01);
Os08g0470200	Similar to Nectarin III. (Os08t0470200-01)%3BSimilar to carbonic anhydrase. (Os08t0470200-02);CGSNL Gene Symbol=ALPHACA6;CGSNL Gene Name=ALPHA-CARBONIC ANHYDRASE 6;Oryzabase Gene Symbol Synonym(s)=OsalphaCA6%2C alphaCA6;Oryzabase Gene Name Synonym(s)=alpha-carbonic anhydrase 6;
Os01g0929200	Serine/threonine protein kinase domain containing protein. (Os01t0929200-01);CGSNL Gene Symbol=RLCK53;CGSNL Gene Name=RECEPTOR-LIKE CYTOPLASMIC KINASE 53;Oryzabase Gene Symbol Synonym(s)=OsRLCK53;Oryzabase Gene Name Synonym(s)=Receptor-like Cytoplasmic Kinase 53;
Os11g0658800	Pectin lyase fold/virulence factor domain containing protein. (Os11t0658800-01);
Os03g0300400	Pathogen-related protein (JIOsPR10). (Os03t0300400-01);CGSNL Gene Symbol=JIOSPR10;CGSNL Gene Name=JASMONATE INDUCIBLE PATHOGENESIS-RELATED CLASS 10 PROTEIN;Oryzabase Gene Symbol Synonym(s)=JIOsPR10%2C OsPR10;Oryzabase Gene Name Synonym(s)=jasmonate inducible pathogenesis-related class 10 protein;
Os11g0606200	Similar to Leucine Rich Repeat family protein%2C expressed. (Os11t0606200-01);
Os03g0101250	Hypothetical gene. (Os03t0101250-01);
Os09g0427125	Hypothetical conserved gene. (Os09t0427125-00);
Os03g0369600	Similar to Class III peroxidase 48. (Os03t0369600-00);Oryzabase Gene Symbol Synonym(s)=prx48;Oryzabase Gene Name Synonym(s)=class III peroxidase 48;
Os05g0413332	Hypothetical protein. (Os05t0413332-00);
Os03g0231700	Similar to squalene monooxygenase. (Os03t0231700-01)%3BSimilar to Squalene monooxygenase 2 (EC 1.14.99.7). (Os03t0231700-02);
Os08g0552333	Protein of unknown function DUF241%2C plant domain containing protein. (Os08t0552333-00);
Os01g0805900	Tubulin beta-2 chain (Beta-2 tubulin). (Os01t0805900-01);CGSNL Gene Symbol=TUB4;CGSNL Gene Name=BETA-TUBULIN 4;Oryzabase Gene Symbol Synonym(s)=OsTUB4%2C TUBB4%2C OSTB-16%2C R1623%2C RTUB-1%2C Ostub16;Oryzabase Gene Name Synonym(s)=beta tubulin 4%2C Tubulin beta-4 chain%2C Beta-4-tubulin%2C beta tubulin 1%2C beta-tubulin isotype 16;
Os06g0707200	Glycosyltransferase AER61%2C uncharacterized domain containing protein. (Os06t0707200-01);
Os03g0748100	Similar to Short-chain type dehydrogenase/reductase (EC 1.-.-.-). (Os03t0748100-01);
Os07g0250501	Conserved hypothetical protein. (Os07t0250501-00);
Os11g0539200	Similar to Xyloglucan endotransglycosylase XET2 (Fragment). (Os11t0539200-01);CGSNL Gene Symbol=XTH2;CGSNL Gene Name=XYLOGLUCAN ENDOTRANSGLUCOSYDASE/HYDROLASE 2;Oryzabase Gene Symbol Synonym(s)=OsXTH2%2C XTR1%2C OsXTR1;Oryzabase Gene Name Synonym(s)=xyloglucan endotransglucosylase/hydrolase%2C xyloglucan endotransglucosylase 2%2C XET-related gene 1;
Os01g0355800	Similar to Esterase PIR7A. (Os01t0355800-00);
Os09g0308900	Phosphatidic acid phosphatase type 2/haloperoxidase domain containing protein. (Os09t0308900-01)%3BSimilar to Lipid phosphate phosphatase 3. (Os09t0308900-02)%3BSimilar to lipid phosphate phosphatase 3. (Os09t0308900-03);
Os10g0552800	Similar to Tfm5 protein. (Os10t0552800-01);Oryzabase Gene Symbol Synonym(s)=OsHyPRP20%2C HyP/GRP20;Oryzabase Gene Name Synonym(s)=hybrid proline- or glycine-rich protein 20;
Os05g0526900	UDP-glucuronosyl/UDP-glucosyltransferase family protein. (Os05t0526900-01);
Os02g0321600	Conserved hypothetical protein. (Os02t0321600-01);
Os01g0505600	EF-Hand type domain containing protein. (Os01t0505600-01);CGSNL Gene Symbol=CML11;CGSNL Gene Name=CALMODULIN-LIKE PROTEIN 11;Oryzabase Gene Symbol Synonym(s)=OsCML11;Oryzabase Gene Name Synonym(s)=calmodulin-like protein 11;
Os02g0824500	Similar to Remorin. (Os02t0824500-01);CGSNL Gene Symbol=REM1.1;CGSNL Gene Name=REMORIN 1.1;Oryzabase Gene Symbol Synonym(s)=OsREM1.1;Oryzabase Gene Name Synonym(s)=Remorin 1.1%2C remorin group 1 member 1;
Os05g0458300	Similar to L-ascorbate oxidase. (Os05t0458300-00);CGSNL Gene Symbol=LAC13;CGSNL Gene Name=LACCASE 13;Oryzabase Gene Symbol Synonym(s)=OsLAC13;Oryzabase Gene Name Synonym(s)=laccase 13;
Os04g0512300	Arp2/3 complex%2C 34kDa subunit p34-Arc family protein. (Os04t0512300-01);
Os11g0121400	Similar to Protein kinase APK1A%2C chloroplast precursor (EC 2.7.1.-). (Os11t0121400-01);CGSNL Gene Symbol=RLCK309;CGSNL Gene Name=RECEPTOR-LIKE CYTOPLASMIC KINASE 309;Oryzabase Gene Symbol Synonym(s)=OsRLCK309;Oryzabase Gene Name Synonym(s)=Receptor-like Cytoplasmic Kinase 309;
Os12g0571300	Conserved hypothetical protein. (Os12t0571300-01);
Os03g0163200	Protein of unknown function DUF247%2C plant family protein. (Os03t0163200-01);
Os04g0659100	Glutamine synthetase shoot isozyme%2C chloroplast precursor (EC 6.3.1.2) (Glutamate--ammonia ligase) (Clone lambda-GS31). (Os04t0659100-01)%3BSimilar to Isoform 2 of Glutamine synthetase%2C chloroplastic. (Os04t0659100-02)%3BGlutamine synthetase shoot isozyme%2C chloroplast precursor (EC 6.3.1.2) (Glutamate--ammonia ligase) (Clone lambda-GS31). (Os04t0659100-03);CGSNL Gene Symbol=GS2;CGSNL Gene N…
Os03g0294100	Similar to pherophorin like protein. (Os03t0294100-00);Oryzabase Gene Symbol Synonym(s)=SIP32;Oryzabase Gene Name Synonym(s)=SKIP interacting protein 32%2C SKIPa-interacting protein 32%2C SKIPa-interacting protein 32;
Os03g0363600	Similar to Sugar transporter-like protein. (Os03t0363600-01);
Os03g0641200	Similar to cationic amino acid transporter 4. (Os03t0641200-00);Oryzabase Gene Symbol Synonym(s)=OsCAT3;Oryzabase Gene Name Synonym(s)=cationic amino acid transporter 3;
Os05g0140100	R2R3 MYB transcription factor%2C Regulation of phosphate-starvation responses and root architecture (Os05t0140100-01)%3BMyb transcription factor domain containing protein. (Os05t0140100-02)%3BMyb transcription factor domain containing protein. (Os05t0140100-03);RAP-DB Gene Symbol Synonym(s)=OsMYB2P-1%2C R2R3-MYB%2C OsMYB55/61-L;RAP-DB Gene Name Synonym(s)=MYB2 phosphate-responsive gene 1%2C MYB t…
Os05g0501300	Similar to Flavoprotein wrbA (Trp repressor binding protein). (Os05t0501300-01);
Os11g0652600	Protein of unknown function DUF594 domain containing protein. (Os11t0652600-01);
Os11g0275500	Similar to Endo-1%2C3%3B1%2C4-beta-D-glucanase precursor (EC 3.2.1.-). (Os11t0275500-01);
Os12g0182500	Conserved hypothetical protein. (Os12t0182500-01);
Os07g0598800	Hypothetical conserved gene. (Os07t0598800-00);
Os03g0214400	Similar to Digalactosyldiacylglycerol synthase 2. (Os03t0214400-01);
Os01g0216900	Lipase%2C GDSL domain containing protein. (Os01t0216900-00);CGSNL Gene Symbol=GELP11;CGSNL Gene Name=GDSL ESTERASE/LIPASE PROTEIN 11;Oryzabase Gene Symbol Synonym(s)=OsGELP11;Oryzabase Gene Name Synonym(s)=GDSL esterase/lipase protein 11;
Os07g0168600	Similar to 3-glucanase. (Os07t0168600-01)%3BSimilar to 3-glucanase. (Os07t0168600-02);Oryzabase Gene Name Synonym(s)=glucanase;
Os04g0489600	Hypothetical conserved gene. (Os04t0489600-01)%3BHelix-loop-helix DNA-binding domain containing protein. (Os04t0489600-02);Oryzabase Gene Symbol Synonym(s)=OsbHLH111;Oryzabase Gene Name Synonym(s)=basic helix-loop-helix protein 111;
Os01g0666000	Similar to Lipid phosphate phosphatase 2 (EC 3.1.3.-) (AtLPP2) (Phosphatidic acid phosphatase 2) (AtPAP2) (Prenyl diphosphate phosphatase). (Os01t0666000-01);
Os01g0168800	Alpha/beta hydrolase fold-1 domain containing protein. (Os01t0168800-01);
Os04g0677200	Similar to H0402C08.6 protein. (Os04t0677200-01);
Os04g0569300	Similar to Membrane protein. (Os04t0569300-01)%3BSimilar to Membrane protein. (Os04t0569300-02);Oryzabase Gene Symbol Synonym(s)=OsRhmbd11%2C RHMBD11;Oryzabase Gene Name Synonym(s)=Rhomboid 11%2C RHOMBOID 11;
Os02g0285700	Similar to predicted protein. (Os02t0285700-01);
Os05g0430700	Protein of unknown function DUF803 family protein. (Os05t0430700-01);
Os03g0848700	Similar to TDRGA-1 (Fragment). (Os03t0848700-01);CGSNL Gene Symbol=BPH14;CGSNL Gene Name=BROWN PLANTHOPPER RESISTANCE 14;Oryzabase Gene Symbol Synonym(s)=Bph14 (Qbp1)%2C Bph14%2C Qbp1%2C qBPH-3;Oryzabase Gene Name Synonym(s)=brown planthopper resistance 14%2C Brown planthopper resistance-14;
Os01g0919900	Similar to Acyl-[acyl-carrier-protein] desaturase%2C chloroplast precursor (EC 1.14.19.2) (Stearoyl-ACP desaturase) (Delta(9) stearoyl-acyl carrier protein desaturase). (Os01t0919900-01)%3BSimilar to Acyl-desaturase. (Os01t0919900-02);Oryzabase Gene Symbol Synonym(s)=OsSSI2;Oryzabase Gene Name Synonym(s)=fatty-acid desaturase OsSSI2;
Os01g0311300	Similar to Sorbitol transporter. (Os01t0311300-01);
Os10g0508700	Pectinesterase inhibitor domain containing protein. (Os10t0508700-01);
Os10g0502100	Conserved hypothetical protein. (Os10t0502100-01);
Os07g0574800	Tubulin alpha-1 chain. (Os07t0574800-01)%3BTubulin alpha-1 chain. (Os07t0574800-02);CGSNL Gene Symbol=TUBA1;CGSNL Gene Name=TUBULIN ALPHA-1 CHAIN;Oryzabase Gene Symbol Synonym(s)=OsTubA1%2C TubA1%2C OS-TubA3%2C TubA3;Oryzabase Gene Name Synonym(s)=Tubulin alpha-1 chain%2C Tubulin alpha-1;
Os01g0104400	Ricin B-related lectin domain containing protein. (Os01t0104400-01)%3BRicin B-related lectin domain containing protein. (Os01t0104400-02)%3BRicin B-related lectin domain containing protein. (Os01t0104400-03);
Os05g0568600	Protein of unknown function DUF1645 family protein. (Os05t0568600-01);
Os03g0172100	Similar to Leucine zipper protein. (Os03t0172100-01);
Os03g0294800	Similar to Ser-thr protein kinase (Fragment). (Os03t0294800-01)%3BSimilar to ATP binding protein. (Os03t0294800-02);
Os01g0110200	Conserved hypothetical protein. (Os01t0110200-01);CGSNL Gene Symbol=AGP12;CGSNL Gene Name=ARABINOGALACTAN PROTEIN 12;Oryzabase Gene Symbol Synonym(s)=OsAGP12;Oryzabase Gene Name Synonym(s)=Arabinogalactan protein 12;
Os08g0465000	Hypothetical conserved gene. (Os08t0465000-00);CGSNL Gene Symbol=HOX27;CGSNL Gene Name=HOMEOBOX GENE 27;Oryzabase Gene Symbol Synonym(s)=Oshox27%2C OsHox27;Oryzabase Gene Name Synonym(s)=rice homeobox gene 27%2C Homeobox-leucine zipper protein HOX27%2C Homeodomain transcription factor HOX27%2C HD-ZIP protein HOX27;
Os01g0912850	Conserved hypothetical protein. (Os01t0912850-00);
Os02g0301100	RAG1-activating protein 1 homologue domain containing protein. (Os02t0301100-01);CGSNL Gene Symbol=SWEET4;CGSNL Gene Name=SWEET4;Oryzabase Gene Symbol Synonym(s)=OsSWEET4;
Os05g0161500	RelA/SpoT domain containing protein. (Os05t0161500-01);
Os01g0214600	Lipase%2C GDSL domain containing protein. (Os01t0214600-01);CGSNL Gene Symbol=GELP2;CGSNL Gene Name=GDSL ESTERASE/LIPASE PROTEIN 2;Oryzabase Gene Symbol Synonym(s)=OsGELP2%2C OsGELP2a%2C OsGELP2b;Oryzabase Gene Name Synonym(s)=GDSL esterase/lipase protein 2;
Os06g0223800	C2 calcium-dependent membrane targeting domain containing protein. (Os06t0223800-01);
Os01g0842400	Similar to Laccase (EC 1.10.3.2). (Os01t0842400-01)%3BSimilar to cDNA clone:J013170B10%2C full insert sequence. (Os01t0842400-02);CGSNL Gene Symbol=LAC4;CGSNL Gene Name=LACCASE 4;Oryzabase Gene Symbol Synonym(s)=Oslacc%2C lacc%2C OsLAC4;Oryzabase Gene Name Synonym(s)=lactase%2C laccase 4;
Os03g0574600	Conserved hypothetical protein. (Os03t0574600-01)%3BConserved hypothetical protein. (Os03t0574600-02);
Os02g0170100	Glycine cleavage H-protein family protein. (Os02t0170100-01)%3BGlycine cleavage H-protein family protein. (Os02t0170100-02);Oryzabase Gene Name Synonym(s)=glycine decarboxylase complex H-protein;
Os04g0201800	Similar to H0512B01.7 protein. (Os04t0201800-00);
Os09g0530275	Cytochrome P450 domain containing protein. (Os09t0530275-00);
Os01g0920500	Nucleotide-diphospho-sugar transferase domain containing protein. (Os01t0920500-01);
Os09g0540400	Similar to Anther-specific proline-rich protein APG. (Os09t0540400-01)%3BSimilar to Family II lipase EXL3. (Os09t0540400-02);CGSNL Gene Symbol=GELP100;CGSNL Gene Name=GDSL ESTERASE/LIPASE PROTEIN 100;Oryzabase Gene Symbol Synonym(s)=OsGELP100%2C OsGELP100a%2C OsGELP100b;Oryzabase Gene Name Synonym(s)=GDSL esterase/lipase protein 100;
Os11g0650500	Hypothetical conserved gene. (Os11t0650500-00);
Os02g0582100	Conserved hypothetical protein. (Os02t0582100-00);
Os04g0469800	Cytochrome P450 superfamily protein%2C CYP724B1%2C Brassinosteroid (BR) biosynthesis%2C Control of panicle architecture and seed size (Os04t0469800-01)%3BSimilar to OSIGBa0124N08.3 protein. (Os04t0469800-02);RAP-DB Gene Symbol Synonym(s)=D11%2C d11(d8)%2C dwf10%2C d8%2C D11/CYP724B1%2C d11%2C CYP724B1;RAP-DB Gene Name Synonym(s)=DWARF SHINKANEAIKOKU OR NOHRIN 28%2C shinkaneaikoku or nohrin 28 dwa…
Os05g0466900	Serine/threonine protein kinase domain containing protein. (Os05t0466900-01);
Os08g0524400	Protein of unknown function DUF568%2C DOMON-like domain containing protein. (Os08t0524400-00);
Os08g0137400	Cupredoxin domain containing protein. (Os08t0137400-01)%3BCupredoxin domain containing protein. (Os08t0137400-02);CGSNL Gene Symbol=UCL23;CGSNL Gene Name=UCLACYANIN-LIKE PROTEIN 23;Oryzabase Gene Symbol Synonym(s)=OsUCL23;Oryzabase Gene Name Synonym(s)=uclacyanin-like protein 23;
Os04g0358000	Similar to OSIGBa0104J13.1 protein. (Os04t0358000-01);
Os04g0125700	Concanavalin A-like lectin/glucanase domain containing protein. (Os04t0125700-01);
Os03g0556600	Serine/threonine protein kinase-related domain containing protein. (Os03t0556600-01);
Os08g0139200	Similar to F-171-b1_1 (Fragment). (Os08t0139200-01);
Os09g0426500	Similar to Integral membrane protein DUF6 containing protein. (Os09t0426500-01);CGSNL Gene Symbol=UMAMIT14;CGSNL Gene Name=USUALLY MULTIPLE ACIDS MOVE IN AND OUT TRANSPORTER 14;Oryzabase Gene Symbol Synonym(s)=OsUMAMIT14;Oryzabase Gene Name Synonym(s)=Usually Multiple Acids Move In and out Transporter 14;
Os09g0497900	No apical meristem (NAM) protein domain containing protein. (Os09t0497900-01);CGSNL Gene Symbol=NAC72;CGSNL Gene Name=NAC DOMAIN-CONTAINING PROTEIN 72;Oryzabase Gene Symbol Synonym(s)=ONAC072%2C ONAC72;Oryzabase Gene Name Synonym(s)=NAC domain-containing protein 072%2C NAC domain-containing protein 72;
Os02g0448400	Similar to Synaptotagmin C. (Os02t0448400-01);
Os03g0103100	Similar to Physical impedance induced protein. (Os03t0103100-01);Oryzabase Gene Symbol Synonym(s)=OsHyPRP03%2C HyP/GRP03%2C OsHyPRP3%2C HyP/GRP3%2C LTP1;Oryzabase Gene Name Synonym(s)=hybrid proline- or glycine-rich protein 3;
Os09g0434500	Similar to Ethylene response factor 2. (Os09t0434500-01);CGSNL Gene Symbol=ERF72;CGSNL Gene Name=ETHYLENE RESPONSE FACTOR 72;Oryzabase Gene Symbol Synonym(s)=OsEREBP%2C OsERF#072%2C OsERF072%2C OsERF72%2C AP2/EREBP#064%2C AP2/EREBP64%2C BIERF1%2C OsBIERF1%2C OsEBP2;Oryzabase Gene Name Synonym(s)=ethylene-responsive element-binding protein%2C ethylene response factor 72%2C benzothiadiazole (BTH)-i…
Os07g0654700	Similar to BLE2 protein. (Os07t0654700-00);
Os03g0719000	MAP65/ASE1 family protein. (Os03t0719000-01);
Os03g0323900	Bifunctional inhibitor/plant lipid transfer protein/seed storage domain containing protein. (Os03t0323900-01);Oryzabase Gene Symbol Synonym(s)=OsLTPG4%2C OsLTPg4;Oryzabase Gene Name Synonym(s)=GPI-anchored non-specific lipid transfer protein 4%2C type G nsLTP 4%2C type G non-specific lipid transfer protein 4;
Os03g0103300	Hybrid proline- or glycine-rich protein%2C Controll of low-temperature germinability%2C Pre-harvest sprouting resistance (Os03t0103300-01);RAP-DB Gene Symbol Synonym(s)=qLTG-3-1(t)%2C qLTG-3-1(t)%2C qLTG3-1%2C OsHyPRP05%2C OsHyPRP5%2C HyP/GRP05%2C HyP/GRP5;RAP-DB Gene Name Synonym(s)=low-temperature germianability (QTL)-3-1(t)%2C hybrid proline- or glycine-rich protein 5;CGSNL Gene Symbol=qLTG-3-…
Os04g0243700	Zinc finger%2C RING/FYVE/PHD-type domain containing protein. (Os04t0243700-01);Oryzabase Gene Symbol Synonym(s)=OsCTR1;Oryzabase Gene Name Synonym(s)=chloroplast targeting RING E3 ligase 1;
Os05g0179300	Transferase family protein. (Os05t0179300-01);CGSNL Gene Symbol=AT7;CGSNL Gene Name=ACYLTRANSFERASE 7;Oryzabase Gene Symbol Synonym(s)=OsAT7%2C OsAt7;Oryzabase Gene Name Synonym(s)=acyltransferase 7;
Os08g0380100	Similar to Polygalacturonase isoenzyme 1 beta subunit (Fragment). (Os08t0380100-01)%3BSimilar to Polygalacturonase isoenzyme 1 beta subunit (Fragment). (Os08t0380100-02);Oryzabase Gene Symbol Synonym(s)=OsBURP12;Oryzabase Gene Name Synonym(s)=BURP domain-containing protein 12;
Os11g0225000	Serine/threonine protein kinase-related domain containing protein. (Os11t0225000-01);CGSNL Gene Symbol=RLCK319;CGSNL Gene Name=RECEPTOR-LIKE CYTOPLASMIC KINASE 319;Oryzabase Gene Symbol Synonym(s)=OsRLCK319;Oryzabase Gene Name Synonym(s)=Receptor-like Cytoplasmic Kinase 319;
Os05g0435800	Similar to Subtilisin-like protease. (Os05t0435800-01);Oryzabase Gene Symbol Synonym(s)=OsSub47%2C SUB47;Oryzabase Gene Name Synonym(s)=Subtilisin 47%2C SUBTILISIN 47;
Os05g0207400	Zinc finger%2C RING/FYVE/PHD-type domain containing protein. (Os05t0207400-02);
Os10g0404900	Similar to HAHB-5 (Fragment). (Os10t0404900-01);CGSNL Gene Symbol=HOX23;CGSNL Gene Name=HOMEOBOX GENE 23;Oryzabase Gene Symbol Synonym(s)=Oshox23%2C OsHox23;Oryzabase Gene Name Synonym(s)=rice homeobox gene 23%2C Homeobox-leucine zipper protein HOX23%2C Homeodomain transcription factor HOX23%2C HD-ZIP protein HOX23;
Os01g0279100	Subunit of magnesium-protoporphyrin IX monomethyl ester cyclase (EC:1.14.13.81)%2C Core component of FLU-YGL8-LCAA-POR complex%2C Chlorophyll biosynthesis%2C Chloroplast development (Os01t0279100-01)%3BSimilar to Magnesium-protoporphyrin ix monomethyl ester cyclase (Fragment). (Os01t0279100-02);RAP-DB Gene Symbol Synonym(s)=OsCRD1%2C PNZIP%2C YGL8%2C YL-1;RAP-DB Gene Name Synonym(s)=PHARBITIS NIL…
Os01g0894600	Zinc finger%2C RING/FYVE/PHD-type domain containing protein. (Os01t0894600-01)%3BSimilar to predicted protein. (Os01t0894600-02)%3BHypothetical conserved gene. (Os01t0894600-03);Oryzabase Gene Symbol Synonym(s)=OsRFPV-7;Oryzabase Gene Name Synonym(s)=RING finger protein OsRFPV-7%2C RING-V protein 7;
Os02g0712600	Concanavalin A-like lectin/glucanase domain containing protein. (Os02t0712600-01);
Os05g0217700	BURP domain containing protein. (Os05t0217700-01);Oryzabase Gene Symbol Synonym(s)=OsBURP07%2C OsBURP7;Oryzabase Gene Name Synonym(s)=BURP domain-containing protein 7;
Os07g0481100	Rop nucleotide exchanger%2C PRONE domain containing protein. (Os07t0481100-01);Oryzabase Gene Symbol Synonym(s)=Os RopGEF11%2C OsRopGEF11%2C Os RopGEF12%2C OsRopGEF12%2C OsRopGEF11/12;Oryzabase Gene Name Synonym(s)=guanine nucleotide exchange factor for Rop 11%2C guanine nucleotide exchange factor for Rop 12;
Os12g0115700	Chalcone isomerase domain containing protein. (Os12t0115700-01);Oryzabase Gene Symbol Synonym(s)=CHI;Oryzabase Gene Name Synonym(s)=chalcone isomerase%2C Chalcone-flavonone isomerase;
Os04g0593400	Similar to OSIGBa0142I02-OSIGBa0101B20.20 protein. (Os04t0593400-00);
Os09g0409000	Conserved hypothetical protein. (Os09t0409000-01);Oryzabase Gene Symbol Synonym(s)=OsTHI32%2C THI32;Oryzabase Gene Name Synonym(s)=Thionin 32;
Os04g0469300	Similar to ATFP4. (Os04t0469300-01);
Os08g0245200	4-coumarate:coenzyme A ligase%2C Lignin biosynthesis (Os08t0245200-01);RAP-DB Gene Symbol Synonym(s)=4CL1%2C Os4CL1;RAP-DB Gene Name Synonym(s)=4-COUMARATE:COENZYME A LIGASE 1%2C 4-Coumarate:coenzyme A ligase 1;CGSNL Gene Symbol=4CL1;CGSNL Gene Name=4-COUMARATE:COENZYME A LIGASE 1;Oryzabase Gene Symbol Synonym(s)=Os4CL1%2C 4-CL%2C 4-CL. 1;Oryzabase Gene Name Synonym(s)=4-coumarate:coenzyme A liga…
Os01g0211600	Cytochrome P450 family protein. (Os01t0211600-01);
Os03g0795350	Hypothetical gene. (Os03t0795350-00);
Os09g0550300	S-locus glycoprotein domain containing protein. (Os09t0550300-00);
Os08g0189200	Germin-like protein 8-3%2C Disease resistance (Os08t0189200-01);RAP-DB Gene Symbol Synonym(s)=GLP8-3%2C OsGLP8-3%2C GER2;RAP-DB Gene Name Synonym(s)=GERMIN-LIKE PROTEIN 8-3%2C Germin-like protein 8-3%2C germin-like protein 2;CGSNL Gene Symbol=GLP8-3;CGSNL Gene Name=GERMIN-LIKE PROTEIN 8-3;Oryzabase Gene Symbol Synonym(s)=OsGLP8-3%2C GER2;Oryzabase Gene Name Synonym(s)=Germin-like protein 8-3%2C g…
Os01g0159200	Similar to Fasciclin-like protein FLA18. (Os01t0159200-01);CGSNL Gene Symbol=FLA8;CGSNL Gene Name=FASCICLIN-LIKE ARABINOGALACTAN PROTEIN 8;Oryzabase Gene Symbol Synonym(s)=OsFLA8;Oryzabase Gene Name Synonym(s)=fasciclin-like AGP 8%2C fasciclin-like arabinogalactan protein 8;
Os01g0330200	Peptidase C1A%2C papain family protein. (Os01t0330200-00);
Os07g0639400	Similar to Peroxidase 1. (Os07t0639400-01);Oryzabase Gene Symbol Synonym(s)=prx108;Oryzabase Gene Name Synonym(s)=class III peroxidase 108;
Os02g0241200	Myb-like DNA-binding domain%2C SHAQKYF class domain containing protein. (Os02t0241200-00);
Os04g0445300	Pectinesterase inhibitor domain containing protein. (Os04t0445300-01);
Os07g0656900	Similar to Serine carboxypepsidase (Fragment). (Os07t0656900-00);CGSNL Gene Symbol=SCP40;CGSNL Gene Name=SERINE CARBOXYPEPTIDASE 40;Oryzabase Gene Symbol Synonym(s)=OsSCP40;Oryzabase Gene Name Synonym(s)=Serine carboxypeptidase 40;
Os01g0842500	Similar to Laccase (EC 1.10.3.2). (Os01t0842500-01);CGSNL Gene Symbol=LAC5;CGSNL Gene Name=LACCASE 5;Oryzabase Gene Symbol Synonym(s)=OsLAC5;Oryzabase Gene Name Synonym(s)=laccase 5;
Os01g0226600	Similar to C4-dicarboxylate transporter/malic acid transport protein. (Os01t0226600-01)%3BSimilar to C4-dicarboxylate transporter/malic acid transport protein. (Os01t0226600-02);
Os04g0107500	NAD(P)-binding domain containing protein. (Os04t0107500-01)%3BNAD(P)-binding domain containing protein. (Os04t0107500-02);
Os10g0459300	Exostosin-like family protein. (Os10t0459300-00);
Os01g0165600	Similar to H0323C08.17 protein. (Os01t0165600-00);
Os07g0193000	HIPL1 protein precursor. (Os07t0193000-01);
Os03g0320100	Alpha-L-arabinofuranosidase%2C C-terminal domain containing protein. (Os03t0320100-01);
Os12g0245700	Hypothetical conserved gene. (Os12t0245700-01);
Os02g0168400	Hypothetical conserved gene. (Os02t0168400-01);
Os01g0681200	Similar to Acyl-CoA synthetase (EC 6.2.1.3). (Os01t0681200-01)%3BSimilar to Acyl-CoA synthetase (EC 6.2.1.3). (Os01t0681200-02);
Os01g0347600	Ervatamin B (EC 3.4.22.-) (ERV-B). (Os01t0347600-01);
Os10g0467850	Hypothetical protein. (Os10t0467850-00);
