# Supplementary material for: Evidence that synergism between potassium and nitrate enhances the alleviation of ammonium toxicity in rice seedling roots
Source: PLoS One. 2021 Sep 9;16(9):e0248796. doi: 10.1371/journal.pone.0248796 (PMC8428561; doi:10.1371/journal.pone.0248796)
Supplement: S2 Table — (XLSX) [file pone.0248796.s006.xlsx]

## Sheet: Sup Table2
S2 Table. 62 hub genes which expression could be recovered by the specific synergism.
Gene ID	Gene Name	Number of Directed Edges	MM turquoise	GS root FW	GS root DW	GS radicle length	GS radicle surface	GS radicle volume	GS total CR length	GS total CR surface	GS total CR volume	log2FC (NH4Cl vs H2O )	log2FC (NH4Cl + KCl vs H2O )	log2FC (NH4Cl + NaNO3 vs H2O )	log2FC (NH4Cl +KNO3 vs H2O )	BinName in MapMan
Os01g0750300	OsCesA4	39	0.979	0.956191	0.863692	0.919546	0.90136	0.864364	0.987091	0.988536	0.974342	-2.48382	-1.68896	-2.10916	-0.626294	cell wall.cellulose synthesis.cellulose synthase
Os10g0467800	OsCesA7	35	0.981144	0.945742	0.853217	0.922497	0.909521	0.879686	0.988111	0.986958	0.971007	-2.58658	-1.60808	-2.15691	-0.528532	cell wall.cellulose synthesis.cellulose synthase
Os09g0422500	OsCesA9	13	0.977984	0.945384	0.8441	0.921851	0.911842	0.877878	0.985985	0.987249	0.973791	-2.66034	-1.85965	-2.35871	-0.699767	cell wall.cellulose synthesis.cellulose synthase
Os04g0552200	OsEXPB5	6	0.960112	0.959038	0.857297	0.906267	0.887578	0.854441	0.982171	0.988879	0.982557	-3.87198	-2.59502	-2.74581	-0.666799	cell wall.modification
Os09g0248100	OsFLA11	1	0.954367	0.965914	0.882281	0.895105	0.854543	0.810688	0.964615	0.971874	0.962897	-1.83963	-1.22598	-1.59039	-0.404666	cell wall.cell wall proteins.AGPs.AGP
Os09g0482780	OsFLA27	1	0.953894	0.96647	0.87307	0.886289	0.851791	0.822527	0.966004	0.97643	0.974934	-1.77531	-1.27828	-1.56172	-0.401118	cell wall.cell wall proteins.AGPs.AGP
Os01g0850700	OsLAC8	4	0.964761	0.946768	0.864827	0.926249	0.890457	0.836982	0.980796	0.977525	0.956982	-2.01332	-1.79601	-1.45638	-0.53511	secondary metabolism.simple phenols
Os03g0687000	OsNPF2.4	45	0.983091	0.935986	0.841368	0.940599	0.919373	0.877496	0.984169	0.979354	0.960592	-1.56842	-1.12341	-1.29834	-0.542085	-
Os05g0123100	OsGT43A	45	0.983481	0.94114	0.840481	0.927959	0.915235	0.882667	0.983879	0.982906	0.969573	-1.75069	-1.22379	-1.54525	-0.57134	protein.glycosylation
Os05g0123200	-	39	0.982273	0.940793	0.837783	0.940782	0.916856	0.871333	0.987288	0.982293	0.963662	-1.70239	-1.23018	-1.321	-0.569033	signalling.calcium
Os01g0118400	-	7	0.970579	0.953972	0.853586	0.915633	0.892932	0.85513	0.985236	0.988479	0.976132	-2.21952	-1.79488	-1.91713	-0.56393	-
Os10g0552800	-	8	0.978096	0.933391	0.813542	0.929655	0.904512	0.866929	0.981927	0.97891	0.965805	-3.53665	-2.65101	-3.28209	-0.819129	-
Os01g0294700	Osprx11	5	0.974608	0.934548	0.830077	0.926233	0.903814	0.874542	0.975019	0.97415	0.962902	-2.13256	-1.34906	-1.90256	-0.65524	misc.peroxidases
Os07g0112700	OsENODL19	4	0.967667	0.924797	0.809891	0.925599	0.909107	0.87321	0.967024	0.966392	0.958463	-2.14422	-1.26832	-1.67975	-0.679883	misc.plastocyanin-like
Os12g0443500	-	6	0.979348	0.940894	0.832704	0.931756	0.902292	0.870158	0.985218	0.98504	0.972855	-1.61294	-1.41065	-1.55561	-0.543335	cell wall.precursor synthesis.UGD
Os04g0450701	-	4	0.95442	0.933829	0.850246	0.910455	0.883725	0.85299	0.956703	0.961882	0.955816	-1.98208	-1.32244	-1.77122	-0.617451	-
Os08g0561500	-	7	0.983814	0.926228	0.823998	0.93569	0.907931	0.866525	0.977586	0.971238	0.950601	-2.02657	-1.71119	-2.16785	-0.669918	-
Os04g0495400	-	5	0.985698	0.921375	0.802989	0.942617	0.916319	0.885277	0.984103	0.977785	0.96228	-2.12984	-1.77973	-2.09312	-0.737352	hormone metabolism.auxin.induced-regulated-responsive-activated
Os01g0805900	OsTUB4	12	0.989775	0.91618	0.805453	0.951447	0.93149	0.898398	0.990042	0.981667	0.959552	-2.21224	-2.0158	-2.2565	-0.808172	cell.organisation
Os02g0662000	OsRcc3	2	0.955385	0.966695	0.869881	0.891148	0.856489	0.817564	0.971039	0.979389	0.9739	-2.3741	-1.76273	-2.00605	-0.458007	misc.protease inhibitor/seed storage/lipid transfer protein (LTP) family protein
Os10g0330000	-	2	0.978411	0.931827	0.835068	0.939636	0.911806	0.858316	0.982403	0.974081	0.950364	-2.89408	-1.85922	-1.77257	-0.72092	-
Os07g0573900	-	5	0.967749	0.943476	0.86956	0.939198	0.888013	0.826268	0.96751	0.962108	0.942669	-1.63791	-1.17512	-1.19963	-0.502196	-
Os01g0257100	-	3	0.982017	0.916333	0.805711	0.938104	0.922749	0.867721	0.974436	0.964087	0.939292	-1.80244	-1.27704	-1.47083	-0.607003	-
Os01g0282800	OsTUB1	3	0.974958	0.92374	0.818275	0.939005	0.930209	0.889442	0.976268	0.972179	0.957635	-1.70307	-1.04349	-1.20846	-0.611031	cell.organisation
Os02g0715300	-	3	0.981867	0.920404	0.809273	0.929033	0.913442	0.876599	0.975275	0.967188	0.947139	-1.89388	-1.17816	-1.60008	-0.620018	-
Os07g0148200	-	9	0.981171	0.940695	0.843795	0.937474	0.924689	0.884024	0.987766	0.986197	0.968958	-2.09207	-1.45221	-1.62215	-0.635655	misc.UDP glucosyl and glucoronyl transferases
Os02g0236600	OsPRX27	3	0.971899	0.946605	0.836571	0.907733	0.876374	0.844424	0.97364	0.975828	0.965782	-2.52279	-1.68016	-2.40082	-0.582185	misc.peroxidases
Os03g0286500	-	1	0.958535	0.959406	0.856553	0.893487	0.867802	0.832409	0.964026	0.97395	0.972909	-1.83522	-1.46461	-1.76335	-0.473047	RNA.RNA binding
Os01g0926700	OsIRX10	1	0.957247	0.952591	0.868556	0.889813	0.856749	0.815594	0.966544	0.967529	0.954431	-1.23833	-1.11862	-1.06633	-0.334165	misc.UDP glucosyl and glucoronyl transferases
Os03g0305800	OsGT4	7	0.967397	0.944053	0.863297	0.923181	0.898449	0.847354	0.97347	0.971197	0.952648	-2.27301	-1.58261	-1.79671	-0.614338	misc.UDP glucosyl and glucoronyl transferases
Os09g0425400	-	5	0.957913	0.905003	0.847261	0.942492	0.911041	0.859682	0.96046	0.947941	0.916967	-2.24738	-1.50454	-1.53364	-0.728151	-
Os02g0321600	-	5	0.978995	0.928963	0.819821	0.931555	0.920616	0.879324	0.976055	0.974333	0.959081	-3.03031	-1.76153	-2.73892	-0.820494	-
Os02g0106600	-	8	0.950238	0.938381	0.834261	0.90626	0.872445	0.833537	0.968064	0.972347	0.962845	-2.29708	-2.03219	-2.0944	-0.579003	-
Os01g0727840	OsSub3	6	0.934418	0.957619	0.894104	0.879169	0.856687	0.820045	0.956116	0.965713	0.959781	-2.37519	-1.76439	-1.92143	-0.502001	protein.degradation.subtilases
Os03g0250200	-	4	0.967577	0.923728	0.835215	0.926863	0.911032	0.869572	0.96574	0.960299	0.939467	-1.79223	-1.09881	-1.523	-0.584379	hormone metabolism.abscisic acid.synthesis-degradation
Os03g0138700	-	6	0.975203	0.950292	0.860485	0.920206	0.91436	0.866198	0.978502	0.980201	0.965571	-2.3749	-1.66522	-1.91828	-0.631051	transport.peptides and oligopeptides
Os01g0669100	OsLSK1	5	0.979962	0.944193	0.865411	0.930831	0.898683	0.853317	0.982771	0.97961	0.958426	-2.62555	-1.97432	-2.20874	-0.659802	protein.postranslational modification.kinase.receptor like cytoplasmatic kinase VII
Os03g0113500	-	5	0.959176	0.955149	0.86225	0.905505	0.883427	0.862083	0.977063	0.98734	0.982592	-2.32106	-1.69353	-2.03003	-0.584457	RNA.regulation of transcription.Trihelix, Triple-Helix transcription factor family
Os01g0727800	-	3	0.969267	0.939348	0.858235	0.929513	0.920916	0.885575	0.98819	0.986227	0.96934	-2.36971	-1.67862	-1.50919	-0.684544	-
Os10g0200700	-	7	0.986208	0.921221	0.82041	0.939464	0.909225	0.876771	0.983643	0.973381	0.948788	-2.31693	-1.63463	-2.10211	-0.715153	-
Os02g0633300	OsYSL14	2	0.97692	0.933268	0.837705	0.951441	0.917062	0.857866	0.98096	0.972509	0.951501	-2.34418	-1.57531	-1.44382	-0.678718	transport.peptides and oligopeptides
Os06g0683950	-	4	0.956253	0.943655	0.84628	0.884386	0.874825	0.843906	0.967268	0.971262	0.960443	-1.97872	-1.26568	-1.66677	-0.478272	-
Os08g0124700	-	3	0.963675	0.927479	0.836249	0.921718	0.922729	0.884348	0.973637	0.973788	0.958222	-2.06839	-1.23946	-1.44044	-0.639001	protein.postranslational modification
Os01g0931100	-	3	0.984385	0.925046	0.840355	0.947204	0.918017	0.872339	0.98437	0.974032	0.946296	-2.16921	-1.47345	-1.61363	-0.676316	-
Os06g0537600	-	3	0.965656	0.92814	0.810252	0.906241	0.919329	0.900752	0.980148	0.982762	0.972821	-2.22014	-1.4803	-1.6338	-0.663446	-
Os04g0201800	-	1	0.974409	0.913917	0.80467	0.934959	0.902071	0.859925	0.975864	0.968593	0.949358	-3.0402	-4.16301	-3.24569	-0.90568	transport.amino acids
Os12g0263050	-	1	0.95399	0.922352	0.841533	0.920892	0.901397	0.852692	0.973294	0.969871	0.946653	-2.04619	-1.56661	-1.28563	-0.57588	-
Os01g0756200	OsbZIP6	5	0.978843	0.952241	0.845899	0.92191	0.889088	0.854135	0.986476	0.986951	0.97451	-2.60828	-1.86319	-2.07061	-0.61581	RNA.regulation of transcription.bZIP transcription factor family
Os03g0816500	OsALKBH1	4	0.932033	0.926245	0.830609	0.86028	0.856519	0.821989	0.934765	0.940978	0.931253	-1.57038	-1.0222	-1.70184	-0.439551	redox.misc
Os11g0643800	-	1	0.968958	0.961892	0.876662	0.902182	0.867954	0.834582	0.978585	0.983382	0.970161	-4.41713	-2.49424	-3.35295	-0.617633	transport.sugars
Os05g0582000	-	5	0.978035	0.93525	0.828521	0.932643	0.895906	0.856752	0.984554	0.981358	0.963324	-3.41931	-3.27771	-3.60699	-0.779626	stress.biotic
Os07g0197100	OsHXK4	2	0.956978	0.938554	0.851944	0.907322	0.863382	0.822219	0.961196	0.964257	0.950178	-1.9822	-1.8659	-2.14753	-0.581211	major CHO metabolism.degradation.sucrose.hexokinase
Os01g0861900	-	3	0.964024	0.953084	0.873514	0.919635	0.887943	0.832327	0.969523	0.971528	0.955159	-1.51568	-1.06512	-1.21362	-0.419995	-
Os11g0107000	-	3	0.980722	0.932966	0.835118	0.927158	0.885932	0.843924	0.977819	0.970946	0.948923	-2.53724	-2.01199	-2.35245	-0.65866	-
Os07g0601600	-	3	0.956047	0.951121	0.883804	0.899324	0.862415	0.830367	0.967457	0.971127	0.955277	-4.68846	-1.94256	-3.22552	-0.647255	-
Os10g0552300	OsHyPRP17	1	0.959603	0.924332	0.820132	0.913462	0.878241	0.845739	0.973532	0.97199	0.955507	-3.18001	-4.80606	-4.00486	-0.749918	misc.protease inhibitor/seed storage/lipid transfer protein (LTP) family protein
Os04g0125700	-	2	0.988818	0.915496	0.81097	0.94876	0.92635	0.872738	0.978661	0.966428	0.939056	-3.86777	-2.23925	-2.69993	-0.92876	signalling.receptor kinases.misc
Os01g0216900	OsGELP11	1	0.979844	0.942497	0.840561	0.918708	0.905755	0.860294	0.975607	0.97505	0.959826	-4.78014	-2.64084	-3.52796	-0.852584	misc.GDSL-motif lipase
Os05g0583600	-	1	0.975038	0.939969	0.840918	0.914028	0.905452	0.867335	0.974944	0.97726	0.966753	-1.85225	-1.17381	-1.43188	-0.534252	-
Os03g0290900	-	1	0.942909	0.979867	0.892194	0.866072	0.843239	0.8135	0.966685	0.984957	0.985387	-1.78769	-1.40234	-1.62182	-0.343292	-
Os03g0751600	-	1	0.958767	0.918815	0.840374	0.923599	0.904669	0.855954	0.9589	0.9529	0.933026	-1.8688	-1.00294	-1.21181	-0.589878	-
Os08g0101900	-	1	0.917038	0.884909	0.821399	0.920986	0.883042	0.833995	0.934159	0.92399	0.898468	-2.24092	-1.82729	-1.42756	-0.753549	-
All MM, GS and log2FC values in this table are statistically significant, P<0.05
