# Supplementary material for: Evidence that synergism between potassium and nitrate enhances the alleviation of ammonium toxicity in rice seedling roots
Source: PLoS One. 2021 Sep 9;16(9):e0248796. doi: 10.1371/journal.pone.0248796 (PMC8428561; doi:10.1371/journal.pone.0248796)
Supplement: S3 Table — (XLSX) [file pone.0248796.s007.xlsx]

## Sheet: Sup Table3
S3 Table Hub genes in cell wall construction network which were regulated by the specific synergism.
Gene ID	Gene Name	log2FC (NH4Cl vs H2O )	log2FC (NH4Cl + KCl vs H2O )	log2FC (NH4Cl + NaNO3 vs H2O )	log2FC (NH4Cl +KNO3 vs H2O )
Os05g0563000	OsNAC62	-2.85549	-1.56374	-2.39908	-0.582093
Os09g0422500	OsCesA9	-2.66034	-1.85965	-2.35871	-0.699767
Os10g0467800	OsCesA7	-2.58658	-1.60808	-2.15691	-0.528532
Os01g0750300	OsCesA4	-2.48382	-1.68896	-2.10916	-0.626294
Os04g0594100	OsMYB58	-2.01187	-1.39463	-1.70801	-1.2593
Os08g0160500	OsCSLF6	-1.94591	-1.02667	-1.46454	-0.510895
Os08g0237000	OsXTH8	-1.91212	-1.12388	-1.54043	-0.312916
Os11g0539200	OsXTH2	-1.9003	-1.75869	-2.14234	-0.814575
Os08g0115800	OsNAC29	-1.69848	-0.478532	-0.684113	-0.127202
Os06g0194000	OsERF71	-1.60617	-1.25392	-1.3492	-0.737331
Os01g0926700	OsIRX10	-1.23833	-1.11862	-1.06633	-0.334165
Os01g0285300	OsMYB61	-1.17997	-1.11477	-1.32617	-0.750775
Os08g0151300	MYB103L	-1.09399	0.118197	-0.470986	0.286103
Os08g0103900	OsNAC31	0.0707748	0.249272	0.557783	-0.00896757
Os01g0764800	OsGH3-2	1.086	1.52402	1.78176	0.569231
Os04g0458200	OsIIP4	1.14388	0.749177	0.804367	0.554332
Os07g0592600	OsGH3-8	1.93106	1.40324	1.56928	0.816356
Os05g0158600	OsGA2ox1	3.13018	1.34991	1.20071	0.273273
All log2FC values in this table are statistically significant, P<0.05
